# Supplementary material for: Genetic Variation in the Main Cultivar Collection of Castanea henryi Revealed by Genome Resequencing
Source: Curr Issues Mol Biol. 2026 Feb 3;48(2):173. doi: 10.3390/cimb48020173 (PMC12940070; doi:10.3390/cimb48020173)
Supplement: Supplementary file 1 [file cimb-48-00173-s001.zip]

Archive with 99 entries (88 files):
- File S1 Sources of information on Castanea henryi.xls
- File S10 Results of GO enrichment analysis/
- File S10 Results of GO enrichment analysis/File S6 Results of GO enrichment analysis/
- File S10 Results of GO enrichment analysis/File S6 Results of GO enrichment analysis/GO_Biological_Process.csv
- File S10 Results of GO enrichment analysis/File S6 Results of GO enrichment analysis/GO_Cellular_Component.csv
- File S10 Results of GO enrichment analysis/File S6 Results of GO enrichment analysis/GO_Molecular_Function.csv
- File S11 Results of KEGG enrichment analysis.csv
- File S12 Figure/
- File S12 Figure/File S10 Figure/
- File S12 Figure/File S10 Figure/Figure.1.svg
- File S12 Figure/File S10 Figure/Figure.2.jpg
- File S12 Figure/File S10 Figure/Figure.3.png
- File S12 Figure/File S10 Figure/Figure.4.svg
- File S12 Figure/File S10 Figure/Figure.5.svg
- File S12 Figure/File S10 Figure/Genetic diversity.jpg
- File S12 Figure/File S10 Figure/Origin Figure/
- File S12 Figure/File S10 Figure/Origin Figure/Figure.1-1.pdf
- File S12 Figure/File S10 Figure/Origin Figure/Figure.1-2.pdf
- File S12 Figure/File S10 Figure/Origin Figure/Figure.1-3.pdf
- File S12 Figure/File S10 Figure/Origin Figure/Figure.1-4.pdf
- File S12 Figure/File S10 Figure/Origin Figure/Figure.1-5.pdf
- File S12 Figure/File S10 Figure/Origin Figure/Figure.1-6.pdf
- File S12 Figure/File S10 Figure/Origin Figure/Figure.2.png
- File S12 Figure/File S10 Figure/Origin Figure/Figure.3.png
- File S12 Figure/File S10 Figure/Origin Figure/Figure.4-A.pdf
- File S12 Figure/File S10 Figure/Origin Figure/Figure.4-B.pdf
- File S12 Figure/File S10 Figure/Origin Figure/Figure.4-C.pdf
- File S12 Figure/File S10 Figure/Origin Figure/Figure.4-D.pdf
- File S12 Figure/File S10 Figure/Origin Figure/Figure.5-A.pdf
- File S12 Figure/File S10 Figure/Origin Figure/Figure.5-B.pdf
- File S12 Figure/File S10 Figure/Origin Figure/Figure.5-C.pdf
- File S12 Figure/File S10 Figure/Origin Figure/Genetic diversity-a.jpg
- File S12 Figure/File S10 Figure/Origin Figure/Genetic diversity-b.jpg
- File S12 Figure/File S10 Figure/Origin Figure/Genetic diversity-c.jpg
- File S12 Figure/File S10 Figure/Origin Figure/Genetic diversity-d.jpg
- File S12 Figure/File S10 Figure/Origin Figure/Genetic diversity-e.jpg
- File S12 Figure/File S10 Figure/Origin Figure/Genetic diversity-f.jpg
- File S12 Figure/File S10 Figure/Origin Figure/Genetic diversity-g.png
- File S12 Figure/File S10 Figure/Origin Figure/Genetic diversity-h.png
- File S12 Figure/File S10 Figure/Origin Figure/HJO/
- File S12 Figure/File S10 Figure/Origin Figure/HJO/HJO-1.png
- File S12 Figure/File S10 Figure/Origin Figure/HJO/HJO-10..png
- File S12 Figure/File S10 Figure/Origin Figure/HJO/HJO-11..png
- File S12 Figure/File S10 Figure/Origin Figure/HJO/HJO-12..png
- File S12 Figure/File S10 Figure/Origin Figure/HJO/HJO-13..png
- File S12 Figure/File S10 Figure/Origin Figure/HJO/HJO-14..png
- File S12 Figure/File S10 Figure/Origin Figure/HJO/HJO-15..png
- File S12 Figure/File S10 Figure/Origin Figure/HJO/HJO-16..png
- File S12 Figure/File S10 Figure/Origin Figure/HJO/HJO-17..png
- File S12 Figure/File S10 Figure/Origin Figure/HJO/HJO-2..png
- File S12 Figure/File S10 Figure/Origin Figure/HJO/HJO-3..png
- File S12 Figure/File S10 Figure/Origin Figure/HJO/HJO-4..png
- File S12 Figure/File S10 Figure/Origin Figure/HJO/HJO-5..png
- File S12 Figure/File S10 Figure/Origin Figure/HJO/HJO-6..png
- File S12 Figure/File S10 Figure/Origin Figure/HJO/HJO-7..png
- File S12 Figure/File S10 Figure/Origin Figure/HJO/HJO-8..png
- File S12 Figure/File S10 Figure/Origin Figure/HJO/HJO-9..png
- File S12 Figure/File S10 Figure/Origin Figure/HTNC/
- File S12 Figure/File S10 Figure/Origin Figure/HTNC/HCTN-1.JPG
- File S12 Figure/File S10 Figure/Origin Figure/HTNC/HCTN-10.JPG
- File S12 Figure/File S10 Figure/Origin Figure/HTNC/HCTN-11.JPG
- File S12 Figure/File S10 Figure/Origin Figure/HTNC/HCTN-12.JPG
- File S12 Figure/File S10 Figure/Origin Figure/HTNC/HCTN-13.JPG
- File S12 Figure/File S10 Figure/Origin Figure/HTNC/HCTN-14.JPG
- File S12 Figure/File S10 Figure/Origin Figure/HTNC/HCTN-15.JPG
- File S12 Figure/File S10 Figure/Origin Figure/HTNC/HCTN-16.JPG
- File S12 Figure/File S10 Figure/Origin Figure/HTNC/HCTN-17.JPG
- File S12 Figure/File S10 Figure/Origin Figure/HTNC/HCTN-18.JPG
- File S12 Figure/File S10 Figure/Origin Figure/HTNC/HCTN-19.JPG
- File S12 Figure/File S10 Figure/Origin Figure/HTNC/HCTN-2.JPG
- File S12 Figure/File S10 Figure/Origin Figure/HTNC/HCTN-21.JPG
- File S12 Figure/File S10 Figure/Origin Figure/HTNC/HCTN-22.JPG
- File S12 Figure/File S10 Figure/Origin Figure/HTNC/HCTN-23.JPG
- File S12 Figure/File S10 Figure/Origin Figure/HTNC/HCTN-24.JPG
- File S12 Figure/File S10 Figure/Origin Figure/HTNC/HCTN-25.JPG
- File S12 Figure/File S10 Figure/Origin Figure/HTNC/HCTN-26.JPG
- File S12 Figure/File S10 Figure/Origin Figure/HTNC/HCTN-3.JPG
- File S12 Figure/File S10 Figure/Origin Figure/HTNC/HCTN-4.JPG
- File S12 Figure/File S10 Figure/Origin Figure/HTNC/HCTN-5.JPG
- File S12 Figure/File S10 Figure/Origin Figure/HTNC/HCTN-6.JPG
- File S12 Figure/File S10 Figure/Origin Figure/HTNC/HCTN-7.JPG
- File S12 Figure/File S10 Figure/Origin Figure/HTNC/HCTN-8.JPG
- File S12 Figure/File S10 Figure/Origin Figure/HTNC/HCTN-9.JPG
- File S2 Detailed Protocol for DNA Extraction.pdf
- File S4 Permanova_results/
- File S4 Permanova_results/File S3 Permanova_results/
- File S4 Permanova_results/File S3 Permanova_results/Descriptive Statistics of Phenotypic Traits.xlsx
- File S4 Permanova_results/File S3 Permanova_results/Statistical results of PERMANOVA analysis for individual traits/
- File S4 Permanova_results/File S3 Permanova_results/Statistical results of PERMANOVA analysis for individual traits/anova_results.csv
- File S4 Permanova_results/File S3 Permanova_results/Statistical results of PERMANOVA analysis for individual traits/cimb-4087289-supplementary-File S4 Analysis of phenotypic differences.jpg
- File S4 Permanova_results/File S3 Permanova_results/Statistical results of PERMANOVA analysis for individual traits/permanova_single_results.csv
- File S4 Permanova_results/File S3 Permanova_results/Statistical results of PERMANOVA analysis for the six integrated traits/
- File S4 Permanova_results/File S3 Permanova_results/Statistical results of PERMANOVA analysis for the six integrated traits/descriptive_stats.csv
- File S4 Permanova_results/File S3 Permanova_results/Statistical results of PERMANOVA analysis for the six integrated traits/permanova_results.txt
- File S5 Phenotypic_Euclidean_Distance_Matrix.xlsx
- File S6 Summary of sequencing information of Castanea henryi.xlsx
- File S7 All.anno1.variant_function
- File S8 The distribution of SNPs across the 12 chromosomes..xlsx
- File S9 Arabidopsis_gene_ids_clean.txt
