# Supplementary material for: Genetic Variation in the Main Cultivar Collection of Castanea henryi Revealed by Genome Resequencing
Source: Curr Issues Mol Biol. 2026 Feb 3;48(2):173. doi: 10.3390/cimb48020173 (PMC12940070; doi:10.3390/cimb48020173)
Supplement: Supplementary file 1 [file cimb-48-00173-s001.zip › File S1 Sources of information on Castanea henryi.xls]

## Sheet: Sheet1
No.		cultivated varieties of Castanea henryi		Source		Geographical coordinates
HJO-1		Chushuhong		Jian'ou, Fujian Province		26°38'N，117°57'E
HJO-2		Shuangfengzi		Jian'ou, Fujian Province		26°38'N，117°57'E
HJO-3		Dabaozhen		Jian'ou, Fujian Province		26°38'N，117°57'E
HJO-4		Wuzhen		Jian'ou, Fujian Province		26°38'N，117°57'E
HJO-5		Dajianzui		Jian'ou, Fujian Province		26°38'N，117°57'E
HJO-6		Youzhen		Jian'ou, Fujian Province		26°38'N，117°57'E
HJO-7		Zhongjianzui		Jian'ou, Fujian Province		26°38'N，117°57'E
HJO-8		Huangzhen		Jian'ou, Fujian Province		26°38'N，117°57'E
HJO-9		Tiezhui		Jian'ou, Fujian Province		26°38'N，117°57'E
HJO-10		Youtongzi		Jian'ou, Fujian Province		26°38'N，117°57'E
HJO-11		Xiaojianzui		Jian'ou, Fujian Province		26°38'N，117°57'E
HJO-12		Wukechangmang		Jian'ou, Fujian Province		26°38'N，117°57'E
HJO-13		Niujiaozi Wanshu		Jian'ou, Fujian Province		26°38'N，117°57'E
HJO-14		Niujiaozi Zhongshu		Jian'ou, Fujian Province		26°38'N，117°57'E
HJO-15		Hongzizhen		Jian'ou, Fujian Province		26°38'N，117°57'E
HJO-16		Ouningzi		Jian'ou, Fujian Province		26°38'N，117°57'E
HJO-17		Bailuzi		Jian'ou, Fujian Province		26°38'N，117°57'E
HTNC-1		Shuangjiang youzhen		Taining, Fujian Province		26°45' N, 117°12' E
HTNC-2		Shuangjiang huazhen		Taining, Fujian Province		26°45' N, 117°12' E
HTNC-3		Hanluzi		Taining, Fujian Province		26°45' N, 117°12' E
HTNC-4		Huazhen		Taining, Fujian Province		26°45' N, 117°12' E
HTNC-5		Xiaohuangzhen		Taining, Fujian Province		26°45' N, 117°12' E
HTNC-6		Hanluzi-2		Taining, Fujian Province		26°45' N, 117°12' E
HTNC-7		Hanluzi-3		Taining, Fujian Province		26°45' N, 117°12' E
HTNC-8		Maihanzi		Taining, Fujian Province		26°45' N, 117°12' E
HTNC-9		Niujiaozhen		Taining, Fujian Province		26°45' N, 117°12' E
HTNC-10		Hongzhen		Taining, Fujian Province		26°45' N, 117°12' E
HTNC-11		Rufang-1		Taining, Fujian Province		26°45' N, 117°12' E
HTNC-12		Cimuzhen		Taining, Fujian Province		26°45' N, 117°12' E
HTNC-13		Xiaqu-1		Taining, Fujian Province		26°45' N, 117°12' E
HTNC-14		Xiaqu-2		Taining, Fujian Province		26°45' N, 117°12' E
HTNC-15		Xiaqu-3		Taining, Fujian Province		26°45' N, 117°12' E
HTNC-16		Xiaqu-4		Taining, Fujian Province		26°45' N, 117°12' E
HTNC-17		Yushang-1		Taining, Fujian Province		26°45' N, 117°12' E
HTNC-18		Xiaoken-1		Taining, Fujian Province		26°45' N, 117°12' E
HTNC-19		Xiaoken-2		Taining, Fujian Province		26°45' N, 117°12' E
HTNC-21		Youzhen		Taining, Fujian Province		26°45' N, 117°12' E
HTNC-22		Bailuzi		Taining, Fujian Province		26°45' N, 117°12' E
HTNC-23		Xiaojianzui		Taining, Fujian Province		26°45' N, 117°12' E
HTNC-24		Rufang-2		Taining, Fujian Province		26°45' N, 117°12' E
HTNC-25		Hezhen		Taining, Fujian Province		26°45' N, 117°12' E
HTNC-26		Chushuhong		Taining, Fujian Province		26°45' N, 117°12' E
