# Supplementary material for: Genetic Variation in the Main Cultivar Collection of Castanea henryi Revealed by Genome Resequencing
Source: Curr Issues Mol Biol. 2026 Feb 3;48(2):173. doi: 10.3390/cimb48020173 (PMC12940070; doi:10.3390/cimb48020173)
Supplement: Supplementary file 1 [file cimb-48-00173-s001.zip › File S10 Results of GO enrichment analysis/File S6 Results of GO enrichment analysis/GO_Biological_Process.csv]

Enrichment FDR	nGenes	Pathway Genes	Fold Enrichment	Pathway	URL	Genes
4.34441128575649e-05	151	2232	1.55111914216452	GO:0006793 phosphorus metabolic process	http://amigo.geneontology.org/amigo/term/GO:0006793	AT1G01540 CDPK2 AT3G17850 PERK1 CPK13 AT4G05150 CPK17 MAPKKK5 AT1G10900 SNRK2.4 AT1G11300 AT1G11330 AT1G11340 SD1-13 AT1G11410 ATB BETA AT1G18340 PIP5K1 AT1G22100 AT1G30820 PRS2 5PTASE11 AT1G48490 ATPI4K ALPHA B ALPHA AT1G53050 MUM4 AT1G60890 SNRK2.10 CYCD1;1 SNRK2-8 RHM1 AT2G19680 PLA2-BETA TIM ENOC AT2G31820 AT2G35390 AT2G44530 VTC4 WNK1 emb2742 CES101 PKP-ALPHA SNRK2.2 CRK FER CRK41 AT4G02010 …
4.34441128575649e-05	116	1591	1.67166869658426	GO:0016310 phosphorylation	http://amigo.geneontology.org/amigo/term/GO:0016310	AT1G01540 CDPK2 AT3G17850 PERK1 CPK13 AT4G05150 CPK17 MAPKKK5 SNRK2.4 AT1G11300 AT1G11330 AT1G11340 SD1-13 AT1G11410 AT1G18340 AT1G22100 AT1G48490 AT1G53050 SNRK2.10 CYCD1;1 SNRK2-8 TIM ENOC WNK1 CES101 PKP-ALPHA SNRK2.2 CRK FER CRK41 AT4G02010 AT4G03230 CYCD6;1 CRK25 CPK4 CRK31 B120 CRK10 CRK15 EMB1290 CRK18 OST1 CYCD5;1 AT5G09890 CPK34 TSL IPK1 IRE ATPI4K ALPHA RIPK SD2-5 AAK6 AT1G06840 iPGAM1 …
0.000440612361557168	88	1182	1.7069767115305	GO:0006468 protein phosphorylation	http://amigo.geneontology.org/amigo/term/GO:0006468	AT1G01540 CDPK2 AT3G17850 PERK1 CPK13 AT4G05150 CPK17 MAPKKK5 SNRK2.4 AT1G11300 AT1G11330 AT1G11340 SD1-13 AT1G11410 AT1G18340 AT1G48490 AT1G53050 SNRK2.10 CYCD1;1 SNRK2-8 WNK1 CES101 SNRK2.2 CRK FER CRK41 AT4G02010 AT4G03230 CYCD6;1 CRK25 CPK4 CRK31 B120 CRK10 CRK15 EMB1290 CRK18 OST1 CYCD5;1 AT5G09890 CPK34 TSL IRE ATPI4K ALPHA RIPK SD2-5 AT1G06840 APK2A AT1G19390 AT1G34300 AT1G35710 PERK15 SPA…
0.000440612361557168	143	2189	1.49779603411247	GO:0006796 phosphate-containing compound metabolic process	http://amigo.geneontology.org/amigo/term/GO:0006796	AT1G01540 CDPK2 AT3G17850 PERK1 CPK13 AT4G05150 CPK17 MAPKKK5 AT1G10900 SNRK2.4 AT1G11300 AT1G11330 AT1G11340 SD1-13 AT1G11410 ATB BETA AT1G18340 PIP5K1 AT1G22100 AT1G30820 PRS2 5PTASE11 AT1G48490 ATPI4K ALPHA B ALPHA AT1G53050 AT1G60890 SNRK2.10 CYCD1;1 SNRK2-8 AT2G19680 PLA2-BETA TIM ENOC AT2G31820 AT2G35390 AT2G44530 VTC4 WNK1 emb2742 CES101 PKP-ALPHA SNRK2.2 CRK FER CRK41 AT4G02010 AT4G03230 …
0.00221050282636107	85	1183	1.64739059217195	GO:0005975 carbohydrate metabolic process	http://amigo.geneontology.org/amigo/term/GO:0005975	iPGAM1 AT1G22100 A/N-InvD TPS9 TPPD 5PTASE11 TPS10 PPME1 TIM ENOC AT2G36710 UXS4 VTC4 AT3G03210 iPGAM2 PKP-ALPHA AUD1 CINV2 A/N-InvB AT5G07420 TPPI AT5G19730 IPK1 BAM1 CT-BMY AT1G02460 AT1G02810 CALS1 GATL3 AT1G17150 AT1G38065 AT1G38131 BGAL5 FRUCT5 AT1G56710 AT1G62330 UGE3 AT1G65570 AT1G67750 SUS6 AT1G80140 AT2G16230 APL4 AT2G22230 GSL03 CSLD1 AT2G33160 AT2G35840 AT2G45220 AT2G47550 AT3G07320 AT…
0.00315616916074936	5	8	14.3298755186722	GO:0072531 pyrimidine-containing compound transmembrane transport	http://amigo.geneontology.org/amigo/term/GO:0072531	AT3G21390 AT5G48970 UPS5 UPS2 UPS1
0.00380672524667357	193	3300	1.34092895762605	GO:0043412 macromolecule modification	http://amigo.geneontology.org/amigo/term/GO:0043412	AT1G01540 CDPK2 AT3G17850 PERK1 CPK13 AT4G05150 CPK17 MAPKKK5 SNRK2.4 AT1G11300 AT1G11330 AT1G11340 SD1-13 AT1G11410 AT1G13195 PDF1A ATB BETA AT1G18335 AT1G18340 AT1G18910 AT1G19720 AT1G20270 AT1G47740 AT1G48490 B ALPHA AT1G53050 VIM1 SNRK2.10 UBC28 UCH2 CYCD1;1 AT1G72090 AT1G74770 SNRK2-8 SQN AT2G15910 APC10 AT2G18850 UBP19 MEF8 AT2G31820 AT2G33760 AT2G38730 AT2G47210 AT3G02010 WNK1 AT3G11800 AT…
0.004181093821518	7	20	8.02473029045643	GO:0006722 triterpenoid metabolic process	http://amigo.geneontology.org/amigo/term/GO:0006722	LUP5 AT1G78500 BAS CAMS1 LUP2 LUP1 CYP716A1
0.00779683412809844	172	2934	1.34409739016312	GO:0006464 cellular protein modification process	http://amigo.geneontology.org/amigo/term/GO:0006464	AT1G01540 CDPK2 AT3G17850 PERK1 CPK13 AT4G05150 CPK17 MAPKKK5 SNRK2.4 AT1G11300 AT1G11330 AT1G11340 SD1-13 AT1G11410 AT1G13195 PDF1A ATB BETA AT1G18335 AT1G18340 AT1G18910 AT1G20270 AT1G47740 AT1G48490 B ALPHA AT1G53050 VIM1 SNRK2.10 UBC28 UCH2 CYCD1;1 AT1G74770 SNRK2-8 SQN AT2G15910 APC10 AT2G18850 UBP19 AT2G31820 AT2G38730 AT2G47210 WNK1 AT3G11800 CES101 SNRK2.2 CRK FER AT3G62940 CRK41 AT4G0201…
0.00779683412809844	172	2935	1.34363943534535	GO:0036211 protein modification process	http://amigo.geneontology.org/amigo/term/GO:0036211	AT1G01540 CDPK2 AT3G17850 PERK1 CPK13 AT4G05150 CPK17 MAPKKK5 SNRK2.4 AT1G11300 AT1G11330 AT1G11340 SD1-13 AT1G11410 AT1G13195 PDF1A ATB BETA AT1G18335 AT1G18340 AT1G18910 AT1G20270 AT1G47740 AT1G48490 B ALPHA AT1G53050 VIM1 SNRK2.10 UBC28 UCH2 CYCD1;1 AT1G74770 SNRK2-8 SQN AT2G15910 APC10 AT2G18850 UBP19 AT2G31820 AT2G38730 AT2G47210 WNK1 AT3G11800 CES101 SNRK2.2 CRK FER AT3G62940 CRK41 AT4G0201…
0.00818622923870564	6	16	8.59792531120332	GO:0016104 triterpenoid biosynthetic process	http://amigo.geneontology.org/amigo/term/GO:0016104	LUP5 AT1G78500 BAS CAMS1 LUP2 LUP1
0.00923484784444457	12	73	3.76895356107543	GO:0005984 disaccharide metabolic process	http://amigo.geneontology.org/amigo/term/GO:0005984	A/N-InvD TPS9 TPPD TPS10 CINV2 A/N-InvB TPPI SUS6 AT2G35840 SUS5 CT-BMY OST1
0.00923484784444457	5	11	10.4217276499434	GO:0006621 protein retention in ER lumen	http://amigo.geneontology.org/amigo/term/GO:0006621	ERD2 AT1G19970 AT1G75760 AT2G21190 AT4G38790
0.00923484784444457	220	3953	1.27602230775933	GO:0006950 response to stress	http://amigo.geneontology.org/amigo/term/GO:0006950	AT1G13360 AT1G54050 AT2G33585 AT4G27280 AT5G35735 AT5G42200 EXL2 AT1G18340 TPS9 5PTASE11 TPS10 TLP-3 AT1G77700 AT1G79950 AT2G03510 CSD2 HSP70T-2 BZIP17 AT2G44410 CES101 AT3G53810 AT3G55550 BGLU16 CRK25 CRK31 AT4G16660 B120 CRK10 CRK15 EMB1290 CRK18 CYP82C4 CYP82C3 CER9 AT4G38560 RPA70B TDP1 AT5G52950 AT5G60370 PMSR1 SNRK2.4 ABCG11 FNR2 SNRK2.10 AT2G22230 DOX1 RPM1 AT3G14100 SNRK2.2 SBP1 MKK2 EMB2…
0.00923484784444457	3	3	22.9278008298755	GO:0007215 glutamate receptor signaling pathway	http://amigo.geneontology.org/amigo/term/GO:0007215	GLR3.4 GLR3.3 GLR3.5
0.00923484784444457	14	95	3.37883380650797	GO:0009311 oligosaccharide metabolic process	http://amigo.geneontology.org/amigo/term/GO:0009311	A/N-InvD TPS9 TPPD TPS10 CINV2 A/N-InvB TPPI SUS6 AT2G22230 AT2G35840 AT5G10160 SUS5 CT-BMY OST1
0.00923484784444457	247	4515	1.25430051051589	GO:0019538 protein metabolic process	http://amigo.geneontology.org/amigo/term/GO:0019538	AT1G01540 CDPK2 AT3G17850 PERK1 CPK13 AT4G05150 CPK17 MAPKKK5 SNRK2.4 AT1G11300 AT1G11330 AT1G11340 SD1-13 AT1G11410 CLPP6 PBE1 AT1G13195 AT1G15130 PDF1A ATB BETA AT1G18335 AT1G18340 AT1G18540 AT1G18910 EMB2719 AT1G20270 PAF2 AT1G47740 AT1G48490 B ALPHA AT1G53050 VIM1 SNRK2.10 UBC28 UCH2 CYCD1;1 AT1G74270 AT1G74770 AT1G75990 SNRK2-8 SQN AT2G15910 APC10 AT2G18850 AT2G21430 UBP19 AT2G31820 AT2G3616…
0.00923484784444457	3	3	22.9278008298755	GO:0035235 ionotropic glutamate receptor signaling pathway	http://amigo.geneontology.org/amigo/term/GO:0035235	GLR3.4 GLR3.3 GLR3.5
0.00923484784444457	60	820	1.67764396316162	GO:0044255 cellular lipid metabolic process	http://amigo.geneontology.org/amigo/term/GO:0044255	AT1G07380 AT1G10900 PIP5K1 5PTASE11 ATPI4K ALPHA LOX1 AT1G60890 LUP5 AT1G78500 BAS CAMS1 LUP2 LUP1 PLA2-BETA AtIPCS3 AtIPCS2 LOX5 AT3G49200 GA1 AT4G16710 CYP707A1 HOS3-1 AT5G35460 ALPHA DOX2 At1g78690p AT1G80950 CYP86A8 DOX1 GA2OX8 CYP716A1 AT5G60335 GPAT9 ACC1 ACC2 LPAT4 HMG1 AT2G22230 KCS12 CYP707A2 PECT1 LCBK2 LACS1 VTC4 FAD7 CYP707A4 AT4G35530 FAD8 AT5G10160 PDAT AKINBETA1 SCP2 TIM RIF10 AT3G…
0.00923484784444457	159	2715	1.34273308727448	GO:0051234 establishment of localization	http://amigo.geneontology.org/amigo/term/GO:0051234	PDLP2 AT1G09330 AT1G09580 AT1G12150 AT1G15130 AT1G20760 AT1G26130 NTF2A NTF2B ERD2 ABCC1 ABCC12 AT1G47830 AT1G48440 MUM4 AT1G57610 AT1G61000 AT1G62020 AT1G67680 VPS45 RHM1 AT2G21390 MTPB1 AT2G42700 RAB6A GOS12 LCBK2 MHX AT3G07910 AT3G08650 AT3G21390 SYP32 CEF ABCA3 ABCA7 PUMP1 AT3G56200 SEC15A ABCC10 HAK5 AT4G13590 TRH1 AT4G32060 AT4G32640 AT4G38560 AT5G05570 AT5G11770 EXO70C2 PHT3;1 RABA5a AT5G4…
0.00923484784444457	86	1301	1.51559636538762	GO:0055085 transmembrane transport	http://amigo.geneontology.org/amigo/term/GO:0055085	ABCC1 ABCC12 MUM4 AT1G57610 RHM1 MTPB1 AT3G07910 AT3G08650 AT3G21390 PUMP1 AT3G56200 ABCC10 AT4G13590 AT4G32060 AT5G11770 PHT3;1 AT5G48970 AT5G61880 ABCG14 CDPK2 AT1G77610 PPT2 HAK5 OST1 CUE1 ycf2 GLR3.4 CHX14 ABCG11 GONST5 AT1G22540 AT1G22550 AT1G22570 UPS5 GLR3.3 AT1G48230 AT1G49960 HMA5 NRT1.7 AT1G70480 AT1G76800 UNE2 BAC2 UPS2 UPS1 CHX15 HMA4 AT2G19680 SPIK AT2G26690 VHA-A1 GLR2.7 GLR3.5 NAP1…
0.00923484784444457	3	3	22.9278008298755	GO:1990806 ligand-gated ion channel signaling pathway	http://amigo.geneontology.org/amigo/term/GO:1990806	GLR3.4 GLR3.3 GLR3.5
0.00942917924836372	51	675	1.73232272936837	GO:0008610 lipid biosynthetic process	http://amigo.geneontology.org/amigo/term/GO:0008610	AT1G07380 AT1G10900 PIP5K1 ATPI4K ALPHA AT1G60890 LUP5 AT1G78500 BAS CAMS1 LUP2 LUP1 AtIPCS3 AtIPCS2 AT3G49200 GA1 HOS3-1 AT5G35460 AT1G70480 AT5G60335 GPAT9 ACC1 ACC2 5PTASE11 LOX1 ALPHA DOX2 LPAT4 HMG1 At1g78690p AT1G80950 AT2G22230 KCS12 CYP710A1 PECT1 LCBK2 DOX1 VTC4 FAD7 LOX5 GA2OX8 AT4G35530 FAD8 AT5G10160 PDAT AKINBETA1 CYP86A8 RIF10 OST1 CER9 AT5G02890 TT2 MYB96
0.00942917924836372	4	7	13.1016004742146	GO:0016107 sesquiterpenoid catabolic process	http://amigo.geneontology.org/amigo/term/GO:0016107	CYP707A2 CYP707A4 CYP707A1 AT5G11240
0.00942917924836372	5	12	9.55325034578147	GO:0035437 maintenance of protein localization in endoplasmic reticulum	http://amigo.geneontology.org/amigo/term/GO:0035437	ERD2 AT1G19970 AT1G75760 AT2G21190 AT4G38790
0.00942917924836372	4	7	13.1016004742146	GO:0043290 apocarotenoid catabolic process	http://amigo.geneontology.org/amigo/term/GO:0043290	CYP707A2 CYP707A4 CYP707A1 AT5G11240
0.00942917924836372	4	7	13.1016004742146	GO:0046345 abscisic acid catabolic process	http://amigo.geneontology.org/amigo/term/GO:0046345	CYP707A2 CYP707A4 CYP707A1 AT5G11240
0.00942917924836372	36	418	1.97464313367349	GO:0090407 organophosphate biosynthetic process	http://amigo.geneontology.org/amigo/term/GO:0090407	AT1G10900 PIP5K1 AT1G22100 AT1G30820 PRS2 ATPI4K ALPHA AT1G60890 AT2G19680 TIM AT2G35390 AT2G44530 emb2742 AT4G20320 B73 AT5G35460 IPK1 TH1 ACC1 ACC2 5PTASE11 LPAT4 At1g78690p AT1G80950 PSKR1 AT2G22230 PECT1 LCBK2 VTC4 AT3G24030 AT4G35530 AT5G10160 TK1b AAK6 GPAT9 RIF10 CER9
0.00942917924836372	4	7	13.1016004742146	GO:0120256 olefinic compound catabolic process	http://amigo.geneontology.org/amigo/term/GO:0120256	CYP707A2 CYP707A4 CYP707A1 AT5G11240
0.0100789337360957	93	1449	1.47155657500236	GO:0071702 organic substance transport	http://amigo.geneontology.org/amigo/term/GO:0071702	AT1G09330 AT1G09580 AT1G15130 AT1G26130 AT1G62020 AT1G67680 VPS45 AT2G21390 AT2G42700 RAB6A LCBK2 AT3G07910 AT3G21390 SYP32 ABCA3 ABCA7 AT3G56200 RABA5a AT5G48970 VPS26A AT5G59950 ABCA12 AT5G61880 NTF2A NTF2B ABCC1 AT1G77610 UPS2 UPS1 PPT2 ABCG29 PUMP1 AAP2 CLT3 CLT1 AT5G27830 CUE1 SCP2 ycf2 EDA10 VAMP721 VAMP726 SNAP30 AT1G19970 GONST5 AT1G22540 AT1G22550 AT1G22570 UPS5 ERD2 AT1G47670 AT1G47830 …
0.0102477701254804	19	167	2.60855219022536	GO:0006633 fatty acid biosynthetic process	http://amigo.geneontology.org/amigo/term/GO:0006633	AT1G07380 HOS3-1 AT5G60335 ACC1 ACC2 LOX1 ALPHA DOX2 AT2G22230 KCS12 DOX1 FAD7 LOX5 FAD8 AT5G10160 AKINBETA1 OST1 AT5G02890 TT2 GPAT9
0.0123226539121922	71	1047	1.55479833707847	GO:0019752 carboxylic acid metabolic process	http://amigo.geneontology.org/amigo/term/GO:0019752	AT1G07380 AT1G11860 AK-HSDH I GAD2 GAD3 GAD4 TIM GLDP2 HEMD ENOC MS2 ADT2 OASA2 PKP-ALPHA AT3G47680 OVA1 NAGK CYP707A1 AK-HSDH II AT4G31810 GLDP1 HOS3-1 GAD ATMS1 MS3 CYSD2 AT1G70480 ALPHA DOX2 AT1G80950 CYP86A8 DOX1 UGD2 DHS1 ST2A AT5G60335 iPGAM1 AT1G22410 AT1G30820 ACC1 ACC2 AT1G44820 LOX1 AT2G22230 KCS12 CYP707A2 LACS1 iPGAM2 GLY2 FAD7 emb2742 CYP707A4 LOX5 PAL2 AT4G17260 AT4G20320 FAD8 AT5G1…
0.0123226539121922	168	2948	1.30660466058992	GO:0051179 localization	http://amigo.geneontology.org/amigo/term/GO:0051179	PDLP2 AT1G09330 AT1G09580 TMN1 AT1G12150 AT1G15130 AT1G20760 AT1G26130 NTF2A NTF2B ERD2 ABCC1 ABCC12 AT1G47830 AT1G48440 MUM4 AT1G57610 AT1G61000 AT1G62020 AT1G67680 AT1G76800 VPS45 RHM1 AT2G19710 AT2G21390 MTPB1 AT2G42700 RAB6A GOS12 LCBK2 MHX AT3G07910 AT3G08650 AT3G18570 AT3G21390 SYP32 AT3G43660 CEF ABCA3 ABCA7 PUMP1 AT3G56200 SEC15A ABCC10 AT4G00170 HAK5 AT4G13590 TRH1 AT4G32060 AT4G32640 AT…
0.0130351904146026	154	2669	1.3229229403525	GO:0006810 transport	http://amigo.geneontology.org/amigo/term/GO:0006810	PDLP2 AT1G09330 AT1G09580 AT1G15130 AT1G20760 AT1G26130 NTF2A NTF2B ERD2 ABCC1 ABCC12 AT1G47830 AT1G48440 MUM4 AT1G57610 AT1G62020 AT1G67680 VPS45 RHM1 AT2G21390 MTPB1 AT2G42700 RAB6A GOS12 LCBK2 MHX AT3G07910 AT3G08650 AT3G21390 SYP32 CEF ABCA3 ABCA7 PUMP1 AT3G56200 SEC15A ABCC10 HAK5 AT4G13590 TRH1 AT4G32060 AT4G32640 AT5G05570 AT5G11770 EXO70C2 PHT3;1 RABA5a AT5G48660 AT5G48970 EXO70F1 VPS26A …
0.0161870924488141	25	263	2.17944874808703	GO:0044282 small molecule catabolic process	http://amigo.geneontology.org/amigo/term/GO:0044282	AT1G11860 5PTASE11 GAD2 GAD3 GAD4 TIM GLDP2 AT2G26230 VTC4 AT3G47680 AT4G31810 GLDP1 GAD AT5G42250 DOX1 iPGAM1 CYP707A2 iPGAM2 GLY2 CYP707A4 PAL2 CYP707A1 GA2OX8 SCP2 AT5G11240
0.017024471006373	168	2973	1.29561740310094	GO:0016043 cellular component organization	http://amigo.geneontology.org/amigo/term/GO:0016043	FZL PRP39 AT1G09580 AT1G12150 AT1G18540 AT1G26130 OSB4 AT1G54050 AT1G59970 AT1G60460 AT1G61000 AE7 AT1G79950 HIS1-3 TTN7 TUB7 AT2G36160 GOS12 LCBK2 AT2G47020 AT2G47210 AT3G07910 AT3G18580 NFU4 SYP32 CHUP1 MAD2 CEF HTB9 AT3G52580 TTN1 AT4G00170 AT4G08960 PTAC5 AT4G15890 AT4G16640 TRANS11 PTAC9 AT4G32640 AT4G34412 AT4G38560 AT5G07900 RPA70B AT5G11770 TSL TUB8 AT5G23870 AT5G39960 AUG6 AT5G41770 SDHA…
0.0178467316676956	110	1813	1.39109657544749	GO:0044281 small molecule metabolic process	http://amigo.geneontology.org/amigo/term/GO:0044281	AT1G07380 AT1G11860 AT1G22100 TH1 AT1G30820 AK-HSDH I PRS2 5PTASE11 MUM4 GAD2 RHM1 GAD3 GAD4 AT2G19680 TIM GLDP2 AT2G26230 HEMD ENOC AT2G35390 AT2G38660 AT2G44530 UXS4 VTC4 MS2 ADT2 emb2742 OASA2 PKP-ALPHA AT3G47680 OVA1 NAGK BGLU16 AUD1 GA1 CYP707A1 AK-HSDH II AT4G20320 AT4G31810 GLDP1 HOS3-1 VTE5 GAD ATMS1 DRT101 MS3 TK1b CYSD2 AT5G42250 IPK1 AT5G46420 AT1G70480 ALPHA DOX2 AT1G80950 CYP86A8 DOX…
0.0182744153583072	55	776	1.62503742995252	GO:0006811 ion transport	http://amigo.geneontology.org/amigo/term/GO:0006811	AT1G57610 MTPB1 MHX AT3G08650 AT3G21390 HAK5 AT4G13590 TRH1 AT4G32060 AT5G11770 PHT3;1 AT5G48970 GLR3.4 AT1G22550 ABCC1 CDPK2 NRT1.7 AT1G77610 MOT1 PPT2 OST1 CLT3 CLT1 AT5G27830 CUE1 PHT1;1 CHX14 GONST5 GLR3.3 HMA5 AT1G70480 AT1G76800 BAC2 MOT2 CHX15 HMA4 AT2G19680 PLA2-BETA SPIK VHA-A1 GLR2.7 GLR3.5 AT3G43660 PUMP1 PHT1;7 HMA2 KAT3 CHX18 AT5G42960 PHT1;3 ccb206 AT1G18910 AT1G74770 AT2G48020 AT5G…
0.0182744153583072	3	4	17.1958506224066	GO:0015720 allantoin transport	http://amigo.geneontology.org/amigo/term/GO:0015720	UPS2 UPS1 UPS5
0.0182744153583072	27	299	2.0704034194202	GO:0030001 metal ion transport	http://amigo.geneontology.org/amigo/term/GO:0030001	AT1G57610 MTPB1 MHX AT3G08650 HAK5 AT4G13590 TRH1 AT4G32060 GLR3.4 CDPK2 CHX14 GLR3.3 HMA5 AT1G76800 CHX15 HMA4 SPIK GLR2.7 GLR3.5 AT3G43660 HMA2 KAT3 CHX18 ccb206 AT1G18910 AT1G74770 AT2G48020
0.0182744153583072	11	73	3.45487409765248	GO:0042886 amide transport	http://amigo.geneontology.org/amigo/term/GO:0042886	UPS2 UPS1 CLT3 CLT1 AT5G27830 AT1G22540 AT1G22550 AT1G22570 UPS5 ABCC1 AT2G26690
0.0182744153583072	3	4	17.1958506224066	GO:0045117 azole transmembrane transport	http://amigo.geneontology.org/amigo/term/GO:0045117	AT3G21390 AT5G48970 BAC2
0.0182744153583072	5	15	7.64260027662517	GO:0072595 maintenance of protein localization in organelle	http://amigo.geneontology.org/amigo/term/GO:0072595	ERD2 AT1G19970 AT1G75760 AT2G21190 AT4G38790
0.0185434958881532	8	41	4.47371723509766	GO:0009226 nucleotide-sugar biosynthetic process	http://amigo.geneontology.org/amigo/term/GO:0009226	MUM4 RHM1 DRT101 AT5G46420 UGD2 UGE3 UXS4 AUD1
0.0203880703311088	4	9	10.1901337021669	GO:0009804 coumarin metabolic process	http://amigo.geneontology.org/amigo/term/GO:0009804	CYP82C4 AT1G28680 ABCG37 CCoAOMT1
0.0219672828709638	221	4107	1.23375797014913	GO:0044267 cellular protein metabolic process	http://amigo.geneontology.org/amigo/term/GO:0044267	AT1G01540 CDPK2 AT3G17850 PERK1 CPK13 AT4G05150 CPK17 MAPKKK5 SNRK2.4 AT1G11300 AT1G11330 AT1G11340 SD1-13 AT1G11410 CLPP6 PBE1 AT1G13195 AT1G15130 PDF1A ATB BETA AT1G18335 AT1G18340 AT1G18540 AT1G18910 EMB2719 AT1G20270 PAF2 AT1G47740 AT1G48490 B ALPHA AT1G53050 VIM1 SNRK2.10 UBC28 UCH2 CYCD1;1 AT1G74270 AT1G74770 AT1G75990 SNRK2-8 SQN AT2G15910 APC10 AT2G18850 AT2G21430 UBP19 AT2G31820 AT2G3616…
0.0224223914651274	186	3379	1.26208077962618	GO:0071840 cellular component organization or biogenesis	http://amigo.geneontology.org/amigo/term/GO:0071840	FZL PRP39 AT1G09580 AT1G12150 AT1G18540 AT1G26130 OSB4 AT1G54050 AT1G59970 AT1G60460 AT1G61000 UGE3 AE7 AT1G74270 AT1G79950 HIS1-3 AT2G19385 TTN7 TUB7 CSLD1 AT2G36160 AT2G42710 GOS12 LCBK2 AT2G47020 AT2G47210 AT2G47610 AT3G03210 AT3G07910 AT3G10530 AT3G18580 NFU4 SYP32 CHUP1 MAD2 CEF HTB9 AT3G52580 TTN1 AT3G62870 AT4G00170 AT4G08960 PTAC5 AT4G15890 AT4G16640 TRANS11 PTAC9 AT4G28200 AT4G32640 AT4G…
0.0233203004703006	75	1161	1.48112408461728	GO:0006629 lipid metabolic process	http://amigo.geneontology.org/amigo/term/GO:0006629	AT1G07380 AT1G10900 PIP5K1 5PTASE11 ATPI4K ALPHA LOX1 AT1G60890 LUP5 AT1G78500 BAS CAMS1 LUP2 LUP1 PLA2-BETA CYP707A2 AtIPCS3 CYP710A1 AtIPCS2 LCAT3 CYP707A4 LOX5 AT3G49200 GA1 AT4G16710 CYP707A1 HOS3-1 PDAT AT5G35460 CYP716A1 AT1G70480 ALPHA DOX2 At1g78690p AT1G80950 CYP86A8 DOX1 GA2OX8 VEP1 ST2A AT5G60335 GPAT9 AT1G29660 AT1G29670 ACC1 ACC2 LPAT4 HMG1 AT2G22230 KCS12 PECT1 LCBK2 LACS1 VTC4 FAD7…
0.0233507529678689	18	170	2.42764949963388	GO:0009698 phenylpropanoid metabolic process	http://amigo.geneontology.org/amigo/term/GO:0009698	CAD5 CYP82C4 AT1G15670 CAD1 AT1G80440 PAL2 AT4G26220 CCoAOMT1 ABCG11 AT1G28680 ABCG29 ABCG37 CER9 PRX52 TT2 AT5G45580 OMT1 MYB3
0.024674940765082	78	1222	1.46347664871546	GO:0006082 organic acid metabolic process	http://amigo.geneontology.org/amigo/term/GO:0006082	AT1G07380 AT1G11860 AK-HSDH I GAD2 GAD3 GAD4 TIM GLDP2 AT2G26230 HEMD ENOC MS2 ADT2 OASA2 PKP-ALPHA AT3G47680 OVA1 NAGK BGLU16 GA1 CYP707A1 AK-HSDH II AT4G31810 GLDP1 HOS3-1 GAD ATMS1 MS3 CYSD2 AT1G70480 ALPHA DOX2 AT1G80950 CYP86A8 DOX1 UGD2 GA2OX8 DHS1 ST2A AT5G60335 iPGAM1 AT1G22410 AT1G30820 ACC1 ACC2 AT1G44820 LOX1 NRT1.7 AT2G22230 AT2G26690 KCS12 CYP707A2 LACS1 iPGAM2 GLY2 FAD7 emb2742 CYP7…
0.0247570310012929	41	544	1.72801440078106	GO:0032787 monocarboxylic acid metabolic process	http://amigo.geneontology.org/amigo/term/GO:0032787	AT1G07380 TIM ENOC PKP-ALPHA CYP707A1 HOS3-1 AT1G70480 ALPHA DOX2 AT1G80950 CYP86A8 DOX1 ST2A AT5G60335 iPGAM1 ACC1 ACC2 LOX1 AT2G22230 KCS12 CYP707A2 LACS1 iPGAM2 GLY2 FAD7 CYP707A4 LOX5 PAL2 FAD8 AT5G10160 AKINBETA1 SCP2 RIF10 AT3G48460 ABCG37 OST1 AT5G02890 AT5G11240 TT2 GPAT9 MYB96 MYB3
0.0310860027236653	21	220	2.18856280648812	GO:0010038 response to metal ion	http://amigo.geneontology.org/amigo/term/GO:0010038	SBP1 AT5G22890 GLYI4 SEU Hop2 AT1G76800 CSD2 OASA2 CYP82C4 GLDP1 UAP56a UAP56b ATMS1 AT5G64220 AT1G18910 HMA5 HMA4 EMB2757 CLT3 CLT1 B73
0.0310860027236653	75	1177	1.4609898574687	GO:0043436 oxoacid metabolic process	http://amigo.geneontology.org/amigo/term/GO:0043436	AT1G07380 AT1G11860 AK-HSDH I GAD2 GAD3 GAD4 TIM GLDP2 HEMD ENOC MS2 ADT2 OASA2 PKP-ALPHA AT3G47680 OVA1 NAGK BGLU16 CYP707A1 AK-HSDH II AT4G31810 GLDP1 HOS3-1 GAD ATMS1 MS3 CYSD2 AT1G70480 ALPHA DOX2 AT1G80950 CYP86A8 DOX1 UGD2 DHS1 ST2A AT5G60335 iPGAM1 AT1G22410 AT1G30820 ACC1 ACC2 AT1G44820 LOX1 NRT1.7 AT2G22230 AT2G26690 KCS12 CYP707A2 LACS1 iPGAM2 GLY2 FAD7 emb2742 CYP707A4 LOX5 PAL2 AT4G17…
0.0327789513670775	3	5	13.7566804979253	GO:0006015 5-phosphoribose 1-diphosphate biosynthetic process	http://amigo.geneontology.org/amigo/term/GO:0006015	PRS2 AT2G35390 AT2G44530
0.0327789513670775	3	5	13.7566804979253	GO:0046391 5-phosphoribose 1-diphosphate metabolic process	http://amigo.geneontology.org/amigo/term/GO:0046391	PRS2 AT2G35390 AT2G44530
0.0327789513670775	3	5	13.7566804979253	GO:0051014 actin filament severing	http://amigo.geneontology.org/amigo/term/GO:0051014	VLN4 VLN5 VLN1
0.0327789513670775	3	5	13.7566804979253	GO:1900366 negative regulation of defense response to insect	http://amigo.geneontology.org/amigo/term/GO:1900366	LOX5 JRG21 AT5G05600
0.0386200934535112	4	11	8.33738211995473	GO:0006538 glutamate catabolic process	http://amigo.geneontology.org/amigo/term/GO:0006538	GAD2 GAD3 GAD4 GAD
0.0412155937478854	35	458	1.75212451756691	GO:0006812 cation transport	http://amigo.geneontology.org/amigo/term/GO:0006812	AT1G57610 MTPB1 MHX AT3G08650 AT3G21390 HAK5 AT4G13590 TRH1 AT4G32060 AT5G11770 AT5G48970 GLR3.4 CDPK2 CHX14 GLR3.3 HMA5 AT1G70480 AT1G76800 BAC2 CHX15 HMA4 AT2G19680 SPIK VHA-A1 GLR2.7 GLR3.5 AT3G43660 PUMP1 HMA2 KAT3 CHX18 ccb206 AT1G18910 AT1G74770 AT2G48020
0.0412155937478854	14	124	2.58862267434078	GO:0009699 phenylpropanoid biosynthetic process	http://amigo.geneontology.org/amigo/term/GO:0009699	CAD5 CYP82C4 CAD1 PAL2 AT4G26220 CCoAOMT1 ABCG11 AT1G28680 ABCG29 CER9 PRX52 TT2 OMT1 MYB3
0.0412155937478854	32	407	1.80267721512535	GO:0042742 defense response to bacterium	http://amigo.geneontology.org/amigo/term/GO:0042742	AT3G53810 AT3G55550 CRK25 CRK31 CRK10 CRK15 EMB1290 CRK18 BIR1 DOX1 CAF1b MAC5A MAP3KA SR1 AT2G43120 MAPKKK5 FZL SD1-13 APK2A ABCG14 GLR3.3 AT1G69170 PPME1 RIPK AT2G45220 RPS2 OST1 RD19 AT5G22540 IPK1 LBA1 AT5G67385
0.0424257615190498	5	19	6.03363179733566	GO:0016115 terpenoid catabolic process	http://amigo.geneontology.org/amigo/term/GO:0016115	CYP707A2 CYP707A4 CYP707A1 GA2OX8 AT5G11240
0.0443220292370648	24	277	1.9865242596282	GO:0006631 fatty acid metabolic process	http://amigo.geneontology.org/amigo/term/GO:0006631	AT1G07380 HOS3-1 ALPHA DOX2 AT1G80950 CYP86A8 DOX1 AT5G60335 ACC1 ACC2 LOX1 AT2G22230 KCS12 LACS1 FAD7 LOX5 FAD8 AT5G10160 AKINBETA1 SCP2 AT3G48460 OST1 AT5G02890 TT2 GPAT9
0.0481151376562151	18	185	2.23081305371762	GO:0008654 phospholipid biosynthetic process	http://amigo.geneontology.org/amigo/term/GO:0008654	AT1G10900 PIP5K1 ATPI4K ALPHA AT1G60890 AT5G35460 5PTASE11 LPAT4 At1g78690p AT1G80950 AT2G22230 PECT1 LCBK2 VTC4 AT4G35530 AT5G10160 GPAT9 RIF10 CER9
0.0488567460162104	3	6	11.4639004149378	GO:0009805 coumarin biosynthetic process	http://amigo.geneontology.org/amigo/term/GO:0009805	CYP82C4 AT1G28680 CCoAOMT1
0.0488567460162104	3	6	11.4639004149378	GO:0015855 pyrimidine nucleobase transport	http://amigo.geneontology.org/amigo/term/GO:0015855	UPS2 UPS1 UPS5
0.0488567460162104	3	6	11.4639004149378	GO:0015857 uracil transport	http://amigo.geneontology.org/amigo/term/GO:0015857	UPS2 UPS1 UPS5
0.0488567460162104	17	172	2.26611984946444	GO:0016054 organic acid catabolic process	http://amigo.geneontology.org/amigo/term/GO:0016054	AT1G11860 GAD2 GAD3 GAD4 GLDP2 AT3G47680 AT4G31810 GLDP1 GAD DOX1 CYP707A2 CYP707A4 PAL2 CYP707A1 GA2OX8 SCP2 AT5G11240
0.0488567460162104	3	6	11.4639004149378	GO:0019464 glycine decarboxylation via glycine cleavage system	http://amigo.geneontology.org/amigo/term/GO:0019464	AT1G11860 GLDP2 GLDP1
0.0488567460162104	4	12	7.64260027662517	GO:0032042 mitochondrial DNA metabolic process	http://amigo.geneontology.org/amigo/term/GO:0032042	OSB4 AT3G18580 PTAC9 AT1G31760
0.0488567460162104	3	6	11.4639004149378	GO:0051096 positive regulation of helicase activity	http://amigo.geneontology.org/amigo/term/GO:0051096	OSB4 AT3G18580 PTAC9
0.0488567460162104	23	265	1.98996007202693	GO:0072330 monocarboxylic acid biosynthetic process	http://amigo.geneontology.org/amigo/term/GO:0072330	AT1G07380 HOS3-1 AT1G70480 AT5G60335 ACC1 ACC2 LOX1 ALPHA DOX2 AT2G22230 KCS12 DOX1 FAD7 LOX5 PAL2 FAD8 AT5G10160 AKINBETA1 OST1 AT5G02890 TT2 GPAT9 MYB96 MYB3
0.0488567460162104	3	6	11.4639004149378	GO:1903791 uracil transmembrane transport	http://amigo.geneontology.org/amigo/term/GO:1903791	UPS5 UPS2 UPS1
0.0488567460162104	3	6	11.4639004149378	GO:1904082 pyrimidine nucleobase transmembrane transport	http://amigo.geneontology.org/amigo/term/GO:1904082	UPS5 UPS2 UPS1
0.049341112300017	8	51	3.59651777723538	GO:0009225 nucleotide-sugar metabolic process	http://amigo.geneontology.org/amigo/term/GO:0009225	MUM4 RHM1 DRT101 AT5G46420 UGD2 UGE3 UXS4 AUD1
0.0538040284192881	110	1911	1.31975828952711	GO:0009056 catabolic process	http://amigo.geneontology.org/amigo/term/GO:0009056	AT1G07380 CLPP6 AT1G11860 PBE1 AT1G15130 AT1G18910 EMB2719 A/N-InvD PAF2 5PTASE11 AT1G59970 UBC28 GAD2 PPME1 AT1G74770 XRN3 AT1G75990 GAD3 GAD4 TIM AT2G21430 GLDP2 AT2G26230 ENOC AT2G36710 AT2G44410 VTC4 RIF10 PAC1 PKP-ALPHA AT3G47680 BGLU16 SK21 AT4G02760 FBW2 CINV2 AT4G16640 AT4G19006 AT4G31810 GLDP1 CER9 A/N-InvB RD19 AT5G07420 GAD AT5G19730 CAF1b AT5G39840 UBC8 AT5G42250 XRN2 AT5G45360 LBA1 P…
0.0538040284192881	8	52	3.527353973827	GO:0009312 oligosaccharide biosynthetic process	http://amigo.geneontology.org/amigo/term/GO:0009312	TPS9 TPPD TPS10 TPPI AT2G22230 AT2G35840 AT5G10160 CT-BMY
0.0538040284192881	37	509	1.66665742771197	GO:0009617 response to bacterium	http://amigo.geneontology.org/amigo/term/GO:0009617	AT3G53810 AT3G55550 CRK25 CRK31 CRK10 CRK15 EMB1290 CRK18 AT3G28690 AT5G15080 BIR1 SEU AT2G45220 DOX1 NAC052 AT3G22600 CAF1b MAC5A MAP3KA SR1 AT2G43120 MAPKKK5 FZL SD1-13 APK2A ABCG14 GLR3.3 AT1G69170 PPME1 RIPK RPS2 OST1 RD19 AT5G22540 IPK1 LBA1 AT5G67385
0.0538040284192881	5	21	5.45900019758941	GO:0042939 tripeptide transport	http://amigo.geneontology.org/amigo/term/GO:0042939	CLT3 CLT1 AT1G22540 AT1G22550 AT1G22570
0.0538040284192881	5	21	5.45900019758941	GO:0060966 regulation of gene silencing by RNA	http://amigo.geneontology.org/amigo/term/GO:0060966	AT2G33730 NAC052 TSL AT4G24970 AT5G13130
0.0538040284192881	7	41	3.91450258071045	GO:0071417 cellular response to organonitrogen compound	http://amigo.geneontology.org/amigo/term/GO:0071417	LYK5 GLR3.4 GLR3.3 SR1 ABCG37 GLR2.7 GLR3.5
0.0544385885600822	10	77	2.97763647141241	GO:0120254 olefinic compound metabolic process	http://amigo.geneontology.org/amigo/term/GO:0120254	CYP707A1 EFE AT1G12010 CYP707A2 CYP707A4 PAL2 UBA2A AT5G11240 MYB96 MYB3
0.0545206619957045	4	13	7.05470794765401	GO:2000068 regulation of defense response to insect	http://amigo.geneontology.org/amigo/term/GO:2000068	SR1 LOX5 JRG21 AT5G05600
0.056992635520197	16	162	2.26447415603709	GO:0046395 carboxylic acid catabolic process	http://amigo.geneontology.org/amigo/term/GO:0046395	AT1G11860 GAD2 GAD3 GAD4 GLDP2 AT3G47680 AT4G31810 GLDP1 GAD DOX1 CYP707A2 CYP707A4 PAL2 CYP707A1 SCP2 AT5G11240
0.0607861692281877	38	532	1.63770005927682	GO:0071555 cell wall organization	http://amigo.geneontology.org/amigo/term/GO:0071555	TRANS11 AT5G23870 AT1G02810 CALS1 GATL3 MYB52 RRA3 UGE3 PPME1 RRA2 RHM1 GSL03 CSLD1 AT2G36710 AT2G45220 AT2G47550 AT3G24480 GAUT15 ATPMEPCRB GH9B14 AT4G18670 GH9B15 AT4G24140 AT4G34480 GH9B18 AT5G07420 AGAL2 AGAL1 AT5G11130 GSL12 AT5G19730 AT5G25310 AT5G27870 AT5G61680 UGD2 PG2 RAB6A SLP2
0.0619981836009928	29	375	1.77308326417704	GO:0098655 cation transmembrane transport	http://amigo.geneontology.org/amigo/term/GO:0098655	AT1G57610 MTPB1 AT3G08650 AT3G21390 AT4G13590 AT4G32060 AT5G11770 AT5G48970 CDPK2 HAK5 GLR3.4 GLR3.3 HMA5 AT1G70480 AT1G76800 BAC2 HMA4 AT2G19680 SPIK VHA-A1 GLR2.7 GLR3.5 AT3G43660 PUMP1 TRH1 HMA2 KAT3 AT1G18910 AT1G74770
0.0622380965917931	39	552	1.61989897167599	GO:0034220 ion transmembrane transport	http://amigo.geneontology.org/amigo/term/GO:0034220	AT1G57610 MTPB1 AT3G08650 AT3G21390 AT4G13590 AT4G32060 AT5G11770 PHT3;1 AT5G48970 CDPK2 AT1G77610 PPT2 HAK5 OST1 CUE1 GLR3.4 GONST5 GLR3.3 HMA5 AT1G70480 AT1G76800 BAC2 HMA4 AT2G19680 SPIK VHA-A1 GLR2.7 GLR3.5 AT3G43660 PUMP1 TRH1 HMA2 KAT3 AT5G42960 PHT1;1 AT1G18910 AT1G74770 MOT2 PHT1;7
0.0622380965917931	71	1153	1.41185937460638	GO:0071705 nitrogen compound transport	http://amigo.geneontology.org/amigo/term/GO:0071705	AT1G09330 AT1G09580 AT1G15130 AT1G62020 AT1G67680 VPS45 AT2G21390 AT2G42700 RAB6A LCBK2 AT3G07910 AT3G21390 SYP32 AT3G56200 RABA5a AT5G48970 VPS26A AT5G59950 AT5G61880 AT1G22550 NTF2A NTF2B NRT1.7 AT1G77610 UPS2 UPS1 PUMP1 AAP2 CLT3 CLT1 AT5G27830 ycf2 EDA10 VAMP721 VAMP726 SNAP30 AT1G19970 GONST5 AT1G22540 AT1G22570 UPS5 ERD2 ABCC1 AT1G47670 AT1G47830 AT1G48440 RABG3E RABG3d AT1G75760 BAC2 AT2G1…
0.0622380965917931	18	195	2.1164123842962	GO:0097237 cellular response to toxic substance	http://amigo.geneontology.org/amigo/term/GO:0097237	CSD2 AT5G42250 AT1G49570 AT1G60420 ALPHA DOX2 AT2G41480 DOX1 AT4G30170 AT4G37520 AT4G37530 PRX52 AT5G39580 PER64 RHS19 GLYI4 ABCG37 AT4G13540 AT5G05600
0.0644406732678666	4	14	6.55080023710729	GO:0000002 mitochondrial genome maintenance	http://amigo.geneontology.org/amigo/term/GO:0000002	OSB4 AT3G18580 PTAC9 AT1G31760
0.0644406732678666	12	107	2.57134214914492	GO:0000041 transition metal ion transport	http://amigo.geneontology.org/amigo/term/GO:0000041	MTPB1 AT3G08650 AT4G13590 HMA5 AT1G76800 HMA4 AT3G43660 HMA2 ccb206 AT1G18910 AT1G74770 AT2G48020
0.0644406732678666	3	7	9.82620035566094	GO:0006546 glycine catabolic process	http://amigo.geneontology.org/amigo/term/GO:0006546	AT1G11860 GLDP2 GLDP1
0.0644406732678666	3	7	9.82620035566094	GO:0042759 long-chain fatty acid biosynthetic process	http://amigo.geneontology.org/amigo/term/GO:0042759	AT1G07380 DOX1 AT5G02890
0.0644406732678666	4	14	6.55080023710729	GO:0043649 dicarboxylic acid catabolic process	http://amigo.geneontology.org/amigo/term/GO:0043649	GAD2 GAD3 GAD4 GAD
0.0644406732678666	3	7	9.82620035566094	GO:0044210 de novo CTP biosynthetic process	http://amigo.geneontology.org/amigo/term/GO:0044210	AT1G30820 emb2742 AT4G20320
0.064923511792698	40	574	1.59775615539202	GO:0016053 organic acid biosynthetic process	http://amigo.geneontology.org/amigo/term/GO:0016053	AT1G07380 AK-HSDH I HEMD MS2 ADT2 OASA2 NAGK GA1 AK-HSDH II HOS3-1 ATMS1 MS3 CYSD2 AT1G70480 UGD2 DHS1 AT5G60335 AT1G22410 ACC1 ACC2 LOX1 ALPHA DOX2 AT2G22230 KCS12 DOX1 FAD7 LOX5 PAL2 GA2OX8 FAD8 AT5G10160 AKINBETA1 BAC2 VTC4 OST1 AT5G02890 TT2 GPAT9 MYB96 MYB3
0.0676821545304284	7	44	3.6476046774802	GO:0010769 regulation of cell morphogenesis involved in differentiation	http://amigo.geneontology.org/amigo/term/GO:0010769	NTL8 RALFL19 CDPK2 AT1G60420 CPK17 EXO70C2 CPK34
0.0676821545304284	7	44	3.6476046774802	GO:0046164 alcohol catabolic process	http://amigo.geneontology.org/amigo/term/GO:0046164	5PTASE11 TIM VTC4 CYP707A2 CYP707A4 CYP707A1 AT5G11240
0.0694758728571012	38	541	1.61045551115577	GO:0046394 carboxylic acid biosynthetic process	http://amigo.geneontology.org/amigo/term/GO:0046394	AT1G07380 AK-HSDH I HEMD MS2 ADT2 OASA2 NAGK AK-HSDH II HOS3-1 ATMS1 MS3 CYSD2 AT1G70480 UGD2 DHS1 AT5G60335 AT1G22410 ACC1 ACC2 LOX1 ALPHA DOX2 AT2G22230 KCS12 DOX1 FAD7 LOX5 PAL2 FAD8 AT5G10160 AKINBETA1 BAC2 VTC4 OST1 AT5G02890 TT2 GPAT9 MYB96 MYB3
0.0724851828707996	40	579	1.58395860655444	GO:0045229 external encapsulating structure organization	http://amigo.geneontology.org/amigo/term/GO:0045229	AT1G59970 AT4G16640 TRANS11 AT5G23870 AT1G02810 CALS1 GATL3 MYB52 RRA3 UGE3 PPME1 RRA2 RHM1 GSL03 CSLD1 AT2G36710 AT2G45220 AT2G47550 AT3G24480 GAUT15 ATPMEPCRB GH9B14 AT4G18670 GH9B15 AT4G24140 AT4G34480 GH9B18 AT5G07420 AGAL2 AGAL1 AT5G11130 GSL12 AT5G19730 AT5G25310 AT5G27870 AT5G61680 UGD2 PG2 RAB6A SLP2
0.0727315451698824	7	45	3.56654679575841	GO:0005985 sucrose metabolic process	http://amigo.geneontology.org/amigo/term/GO:0005985	A/N-InvD CINV2 A/N-InvB SUS6 AT2G35840 SUS5 OST1
0.0727315451698824	98	1704	1.31861765336139	GO:0006952 defense response	http://amigo.geneontology.org/amigo/term/GO:0006952	TLP-3 AT1G77700 CES101 AT3G53810 AT3G55550 CRK25 CRK31 B120 CRK10 CRK15 EMB1290 CRK18 CYP82C4 CYP82C3 FNR2 AT2G22230 DOX1 RPM1 BIR1 EFE SD1-13 AT1G12010 APK2A GLYI4 LYM1 AT1G28280 ABCG14 LOX1 AT1G59218 AT1G63360 AT1G69550 MLP43 APK2B RIPK LYM2 MLO8 SR1 AT2G37870 AtIPCS2 AT2G43120 NAC052 UGT76B1 AT3G14470 LOX5 AT3G22600 AT3G28690 RPP13 JRG21 BIL4 MLO13 AT4G24970 RPS2 AT4G27190 MKK2 OST1 AGB1 AT5G0…
0.0727315451698824	7	45	3.56654679575841	GO:0051651 maintenance of location in cell	http://amigo.geneontology.org/amigo/term/GO:0051651	ERD2 AT1G76800 AT3G43660 AT1G19970 AT1G75760 AT2G21190 AT4G38790
0.0727315451698824	97	1683	1.32144781966603	GO:1901575 organic substance catabolic process	http://amigo.geneontology.org/amigo/term/GO:1901575	AT1G07380 CLPP6 AT1G11860 PBE1 AT1G15130 AT1G18910 EMB2719 A/N-InvD PAF2 5PTASE11 UBC28 GAD2 PPME1 AT1G74770 XRN3 AT1G75990 GAD3 GAD4 TIM AT2G21430 GLDP2 AT2G26230 ENOC AT2G36710 AT2G44410 VTC4 RIF10 PAC1 PKP-ALPHA AT3G47680 BGLU16 SK21 AT4G02760 FBW2 CINV2 AT4G19006 AT4G31810 GLDP1 CER9 A/N-InvB RD19 AT5G07420 GAD AT5G19730 CAF1b AT5G39840 UBC8 AT5G42250 XRN2 AT5G45360 LBA1 PNG1 UBC10 AT5G53330 …
0.072919202296052	24	299	1.84035859504018	GO:0016052 carbohydrate catabolic process	http://amigo.geneontology.org/amigo/term/GO:0016052	A/N-InvD PPME1 TIM ENOC AT2G36710 PKP-ALPHA CINV2 A/N-InvB AT5G07420 AT5G19730 BAM1 CT-BMY AT1G02810 iPGAM1 AT1G67750 AT2G45220 AT2G47550 iPGAM2 ATPMEPCRB GH9B14 GH9B15 GH9B18 AT5G27870 AT5G61680
0.0756856711287005	5	24	4.77662517289073	GO:0001676 long-chain fatty acid metabolic process	http://amigo.geneontology.org/amigo/term/GO:0001676	AT1G07380 ALPHA DOX2 LACS1 DOX1 AT5G02890
0.0816753923376724	11	98	2.57352866457786	GO:0045490 pectin catabolic process	http://amigo.geneontology.org/amigo/term/GO:0045490	PPME1 AT2G36710 AT5G07420 AT5G19730 AT1G02810 AT1G67750 AT2G45220 AT2G47550 ATPMEPCRB AT5G27870 AT5G61680
0.0831896832133715	6	35	3.93048014226437	GO:0046351 disaccharide biosynthetic process	http://amigo.geneontology.org/amigo/term/GO:0046351	TPS9 TPPD TPS10 TPPI AT2G35840 CT-BMY
0.083388119426338	5	25	4.5855601659751	GO:0002221 pattern recognition receptor signaling pathway	http://amigo.geneontology.org/amigo/term/GO:0002221	AT3G28690 AT5G15080 AT3G22600 MAP3KA MAPKKK5
0.083388119426338	8	59	3.10885434981363	GO:0006278 RNA-templated DNA biosynthetic process	http://amigo.geneontology.org/amigo/term/GO:0006278	RPA70B AT1G43730 AT1G48720 AT3G09510 AT3G24255 AT3G25270 AT4G20520 AT4G29090
0.083388119426338	5	25	4.5855601659751	GO:0032507 maintenance of protein location in cell	http://amigo.geneontology.org/amigo/term/GO:0032507	ERD2 AT1G19970 AT1G75760 AT2G21190 AT4G38790
0.083388119426338	3	8	8.59792531120332	GO:0032781 positive regulation of ATP-dependent activity	http://amigo.geneontology.org/amigo/term/GO:0032781	OSB4 AT3G18580 PTAC9
0.083388119426338	5	25	4.5855601659751	GO:0045185 maintenance of protein location	http://amigo.geneontology.org/amigo/term/GO:0045185	ERD2 AT1G19970 AT1G75760 AT2G21190 AT4G38790
0.083388119426338	3	8	8.59792531120332	GO:0051095 regulation of helicase activity	http://amigo.geneontology.org/amigo/term/GO:0051095	OSB4 AT3G18580 PTAC9
0.083388119426338	3	8	8.59792531120332	GO:0051180 vitamin transport	http://amigo.geneontology.org/amigo/term/GO:0051180	AT3G21390 AT5G48970 AT5G27830
0.083388119426338	175	3315	1.21036655964652	GO:0051716 cellular response to stimulus	http://amigo.geneontology.org/amigo/term/GO:0051716	AT1G13360 AT1G54050 AT2G33585 AT4G27280 AT5G35735 AT5G42200 EXL2 SNRK2.4 AT1G18340 AT1G19390 TPS9 CDPK2 AT1G35710 AT1G48490 ATPI4K ALPHA MUM4 TPS10 SNRK2.10 SNRK2-8 RHM1 AT1G79950 AT2G03510 CSD2 HSP70T-2 RALFL19 BZIP17 AT2G44410 LBD18 VTC4 WNK1 AT3G17850 MAD2 AT3G47580 SNRK2.2 CRK CPK13 BSK6 JLO BSK3 AT4G08850 CPK4 AT4G16660 AT4G17270 OST1 CER9 AGB1 AT4G38560 RPA70B AT5G09890 AT5G11850 CPK17 TDP1…
0.0886771283434869	4	16	5.73195020746888	GO:0060147 regulation of post-transcriptional gene silencing	http://amigo.geneontology.org/amigo/term/GO:0060147	XRN3 AT2G33730 TSL XRN2
0.0893161382089751	8	60	3.05704011065007	GO:1901699 cellular response to nitrogen compound	http://amigo.geneontology.org/amigo/term/GO:1901699	LYK5 DOX1 GLR3.4 GLR3.3 SR1 ABCG37 GLR2.7 GLR3.5
0.0920243547194942	11	101	2.49708721909535	GO:0006888 endoplasmic reticulum to Golgi vesicle-mediated transport	http://amigo.geneontology.org/amigo/term/GO:0006888	AT1G09580 ERD2 AT1G48440 AT1G62020 AT2G21390 GOS12 SYP32 CEF AT4G32640 AT5G48660 AT2G42700
0.0920243547194942	25	325	1.7636769869135	GO:0098662 inorganic cation transmembrane transport	http://amigo.geneontology.org/amigo/term/GO:0098662	AT1G57610 MTPB1 AT3G08650 AT4G13590 AT4G32060 AT5G11770 CDPK2 HAK5 GLR3.4 GLR3.3 HMA5 AT1G76800 HMA4 AT2G19680 SPIK VHA-A1 GLR2.7 GLR3.5 AT3G43660 PUMP1 TRH1 HMA2 KAT3 AT1G18910 AT1G74770
0.0949618035090858	5	26	4.40919246728375	GO:0009086 methionine biosynthetic process	http://amigo.geneontology.org/amigo/term/GO:0009086	MS2 ATMS1 MS3 AK-HSDH I AK-HSDH II
0.0949618035090858	9	74	2.78851631714702	GO:0044275 cellular carbohydrate catabolic process	http://amigo.geneontology.org/amigo/term/GO:0044275	A/N-InvD TIM CINV2 A/N-InvB BAM1 CT-BMY GH9B14 GH9B15 GH9B18
0.0987442343157501	28	380	1.68941690325399	GO:0098660 inorganic ion transmembrane transport	http://amigo.geneontology.org/amigo/term/GO:0098660	AT1G57610 MTPB1 AT3G08650 AT4G13590 AT4G32060 AT5G11770 PHT3;1 CDPK2 HAK5 GLR3.4 GLR3.3 HMA5 AT1G76800 HMA4 AT2G19680 SPIK VHA-A1 GLR2.7 GLR3.5 AT3G43660 PUMP1 TRH1 HMA2 KAT3 PHT1;1 AT1G18910 AT1G74770 MOT2
0.0987442343157501	17	194	2.00913718612311	GO:1990748 cellular detoxification	http://amigo.geneontology.org/amigo/term/GO:1990748	CSD2 AT5G42250 AT1G49570 AT1G60420 ALPHA DOX2 AT2G41480 DOX1 AT4G30170 AT4G37520 AT4G37530 PRX52 AT5G39580 PER64 RHS19 GLYI4 ABCG37 AT4G13540
0.103711263986356	10	89	2.57615739661523	GO:1901606 alpha-amino acid catabolic process	http://amigo.geneontology.org/amigo/term/GO:1901606	AT1G11860 GAD2 GAD3 GAD4 GLDP2 AT3G47680 AT4G31810 GLDP1 GAD PAL2
0.103961221425773	3	9	7.64260027662517	GO:0006264 mitochondrial DNA replication	http://amigo.geneontology.org/amigo/term/GO:0006264	OSB4 AT3G18580 PTAC9
0.103961221425773	13	133	2.24106323901039	GO:0007166 cell surface receptor signaling pathway	http://amigo.geneontology.org/amigo/term/GO:0007166	AT1G19390 AT3G28690 AT5G15080 GLR3.4 PS1 GLR3.3 PS2 GLR3.5 AT3G53810 AT3G55550 AT3G57640 ARO1 AT2G45180
0.103961221425773	3	9	7.64260027662517	GO:0007349 cellularization	http://amigo.geneontology.org/amigo/term/GO:0007349	HIK AT1G61000 GFA2
0.103961221425773	11	104	2.42505585700606	GO:0018105 peptidyl-serine phosphorylation	http://amigo.geneontology.org/amigo/term/GO:0018105	CDPK2 AT1G48490 AT3G17850 CRK CPK13 CPK4 AT5G09890 CPK17 CPK34 TSL IRE
0.103961221425773	9	76	2.71513430880105	GO:0051235 maintenance of location	http://amigo.geneontology.org/amigo/term/GO:0051235	ERD2 AT1G76800 AT3G18570 AT3G43660 AT1G19970 AT1G75760 AT2G21190 AT4G38790 GPAT9
0.103961221425773	19	229	1.90230661907264	GO:0070542 response to fatty acid	http://amigo.geneontology.org/amigo/term/GO:0070542	5PTASE11 GLYI4 SK21 AT5G59140 EFE AT1G12010 DREB26 AT1G31690 AT1G31710 LOX1 AT2G26690 AO1 ST2A JRG21 AT5G05600 TPL GLR3.3 AGB1 LBA1
0.103961221425773	2	3	15.2852005532503	GO:1901684 arsenate ion transmembrane transport	http://amigo.geneontology.org/amigo/term/GO:1901684	PHT1;7 PHT1;1
0.103961221425773	5	27	4.24588904256954	GO:2000762 regulation of phenylpropanoid metabolic process	http://amigo.geneontology.org/amigo/term/GO:2000762	AT1G15670 AT1G80440 ABCG29 PRX52 AT5G45580
0.106197421863327	8	63	2.91146677204768	GO:0070972 protein localization to endoplasmic reticulum	http://amigo.geneontology.org/amigo/term/GO:0070972	ERD2 AT1G48440 AT1G67680 AT5G48660 AT1G19970 AT1G75760 AT2G21190 AT4G38790
0.109428222973159	11	105	2.40196008693934	GO:0018209 peptidyl-serine modification	http://amigo.geneontology.org/amigo/term/GO:0018209	CDPK2 AT1G48490 AT3G17850 CRK CPK13 CPK4 AT5G09890 CPK17 CPK34 TSL IRE
0.114568297809926	6	39	3.527353973827	GO:0080092 regulation of pollen tube growth	http://amigo.geneontology.org/amigo/term/GO:0080092	RALFL19 CDPK2 AT1G60420 CPK17 EXO70C2 CPK34
0.115091241785149	42	644	1.49529135847014	GO:0019637 organophosphate metabolic process	http://amigo.geneontology.org/amigo/term/GO:0019637	AT1G10900 PIP5K1 AT1G22100 AT1G30820 PRS2 5PTASE11 ATPI4K ALPHA AT1G60890 AT2G19680 PLA2-BETA TIM ENOC AT2G35390 AT2G44530 VTC4 emb2742 PKP-ALPHA AT4G20320 B73 AT5G35460 IPK1 At1g78690p AT1G80950 iPGAM1 TH1 ACC1 ACC2 LPAT4 HMG1 PSKR1 AT2G22230 PECT1 LCBK2 iPGAM2 AT3G24030 AT4G35530 AT5G10160 TK1b AAK6 GPAT9 RIF10 CER9
0.116244687070657	5	28	4.09425014819206	GO:0008300 isoprenoid catabolic process	http://amigo.geneontology.org/amigo/term/GO:0008300	CYP707A2 CYP707A4 CYP707A1 GA2OX8 AT5G11240
0.116244687070657	4	18	5.09506685108345	GO:0009065 glutamine family amino acid catabolic process	http://amigo.geneontology.org/amigo/term/GO:0009065	GAD2 GAD3 GAD4 GAD
0.116244687070657	4	18	5.09506685108345	GO:0043967 histone H4 acetylation	http://amigo.geneontology.org/amigo/term/GO:0043967	AT1G18335 AT2G47210 HAG2 MBD9
0.119875640919378	7	52	3.08643472709863	GO:0000097 sulfur amino acid biosynthetic process	http://amigo.geneontology.org/amigo/term/GO:0000097	MS2 OASA2 ATMS1 MS3 CYSD2 AK-HSDH I AK-HSDH II
0.119875640919378	102	1837	1.27307331771764	GO:0006996 organelle organization	http://amigo.geneontology.org/amigo/term/GO:0006996	FZL AT1G09580 AT1G12150 AT1G18540 OSB4 AT1G60460 AT1G61000 AT1G79950 HIS1-3 TTN7 TUB7 AT2G36160 GOS12 LCBK2 AT2G47210 AT3G07910 AT3G18580 SYP32 CHUP1 MAD2 CEF HTB9 AT3G52580 TTN1 AT4G00170 AT4G08960 PTAC5 AT4G15890 PTAC9 AT4G32640 AT4G34412 AT4G38560 AT5G07900 RPA70B AT5G11770 TSL TUB8 AT5G39960 AUG6 SDHAF2 TOP1ALPHA TOP1BETA HTB4 AT5G61880 AT5G62440 AT5G66470 rpl23 rps7-A VLN1 AT3G14100 VLN4 VIM…
0.119875640919378	7	52	3.08643472709863	GO:0009809 lignin biosynthetic process	http://amigo.geneontology.org/amigo/term/GO:0009809	CAD5 CAD1 AT4G26220 CCoAOMT1 ABCG29 PRX52 OMT1
0.122698404857745	6	40	3.43917012448133	GO:0002764 immune response-regulating signaling pathway	http://amigo.geneontology.org/amigo/term/GO:0002764	AT3G28690 AT5G15080 AT3G22600 MAP3KA MAPKKK5 AT2G45180
0.127603292046642	5	29	3.95306910859923	GO:0000963 mitochondrial RNA processing	http://amigo.geneontology.org/amigo/term/GO:0000963	RIF10 AT5G39840 AT1G19290 AT2G28050 AT4G28010
0.127603292046642	3	10	6.87834024896265	GO:0005987 sucrose catabolic process	http://amigo.geneontology.org/amigo/term/GO:0005987	A/N-InvD CINV2 A/N-InvB
0.127603292046642	3	10	6.87834024896265	GO:0008655 pyrimidine-containing compound salvage	http://amigo.geneontology.org/amigo/term/GO:0008655	AT3G24030 UPS2 UPS1
0.127603292046642	7	53	3.0282001096062	GO:0015833 peptide transport	http://amigo.geneontology.org/amigo/term/GO:0015833	CLT3 CLT1 AT1G22540 AT1G22550 AT1G22570 ABCC1 AT2G26690
0.127603292046642	60	999	1.37704509488742	GO:0033993 response to lipid	http://amigo.geneontology.org/amigo/term/GO:0033993	5PTASE11 BSK6 BSK3 BSK5 GLYI4 ABCG11 NTL8 AT3G28690 SNRK2.2 OST1 AT5G15080 MYB96 HAB2 GASA6 DREB2C FER AREB3 SK21 BIL4 CGA1 AGB1 GNC AT5G59140 IDD1 EFE MYB60 AT1G12010 MYB52 DREB26 AT1G31690 AT1G31710 LOX1 HVA22A AT2G26690 MYB2 ATPMEPCRB AO1 AT4G17260 AMY1 ST2A MYB78 PDV1 iPGAM1 iPGAM2 JRG21 AT5G05600 TPL CDPK2 GLR3.3 DOX1 EXO FBW2 CPK4 HOS3-1 AT5G41580 LBA1 PDF2 UBA2A GA1 LFY
0.127603292046642	3	10	6.87834024896265	GO:0072337 modified amino acid transport	http://amigo.geneontology.org/amigo/term/GO:0072337	CLT3 CLT1 AT5G27830
0.131252373020367	6	41	3.35528792632325	GO:0006879 cellular iron ion homeostasis	http://amigo.geneontology.org/amigo/term/GO:0006879	AT1G76800 AT3G43660 AT1G18910 bHLH38 AT1G74770 bHLH121
0.131252373020367	6	41	3.35528792632325	GO:0046854 phosphatidylinositol phosphate biosynthetic process	http://amigo.geneontology.org/amigo/term/GO:0046854	AT1G10900 PIP5K1 ATPI4K ALPHA AT1G60890 5PTASE11 VTC4
0.134223447427285	15	172	1.99951751423333	GO:0046777 protein autophosphorylation	http://amigo.geneontology.org/amigo/term/GO:0046777	AT1G01540 CDPK2 AT3G17850 PERK1 CPK13 AT4G05150 CPK17 MAPKKK5 CRK FER CPK4 CPK34 SD1-13 SD2-5 OST1
0.136724331918766	7	54	2.97212232979868	GO:1901616 organic hydroxy compound catabolic process	http://amigo.geneontology.org/amigo/term/GO:1901616	5PTASE11 TIM VTC4 CYP707A2 CYP707A4 CYP707A1 AT5G11240
0.13701480997351	5	30	3.82130013831259	GO:0006555 methionine metabolic process	http://amigo.geneontology.org/amigo/term/GO:0006555	MS2 ATMS1 MS3 AK-HSDH I AK-HSDH II
0.13701480997351	22	291	1.73337325861602	GO:0006820 anion transport	http://amigo.geneontology.org/amigo/term/GO:0006820	AT3G21390 PHT3;1 AT5G48970 AT1G22550 ABCC1 NRT1.7 AT1G77610 MOT1 PPT2 OST1 CLT3 CLT1 AT5G27830 CUE1 PHT1;1 GONST5 BAC2 MOT2 PLA2-BETA PHT1;7 PHT1;3 AT5G62720
0.13701480997351	5	30	3.82130013831259	GO:0006829 zinc ion transport	http://amigo.geneontology.org/amigo/term/GO:0006829	MTPB1 AT3G08650 HMA4 HMA2 AT2G48020
0.13701480997351	10	96	2.38831258644537	GO:0009063 cellular amino acid catabolic process	http://amigo.geneontology.org/amigo/term/GO:0009063	AT1G11860 GAD2 GAD3 GAD4 GLDP2 AT3G47680 AT4G31810 GLDP1 GAD PAL2
0.13701480997351	14	157	2.04451727145387	GO:0045017 glycerolipid biosynthetic process	http://amigo.geneontology.org/amigo/term/GO:0045017	AT1G10900 PIP5K1 ATPI4K ALPHA AT1G60890 AT3G49200 AT5G35460 GPAT9 5PTASE11 LPAT4 PECT1 VTC4 AT4G35530 PDAT OST1
0.13701480997351	5	30	3.82130013831259	GO:2001020 regulation of response to DNA damage stimulus	http://amigo.geneontology.org/amigo/term/GO:2001020	AT1G79950 AE7 EMB2757 AT4G24970 AT5G13130
0.145238489720313	31	454	1.56555468221617	GO:0006979 response to oxidative stress	http://amigo.geneontology.org/amigo/term/GO:0006979	AT1G54050 CSD2 PMSR1 SBP1 AT1G49570 ALPHA DOX2 AT2G41480 DOX1 AT4G30170 AT4G37520 AT4G37530 PRX52 AT5G39580 PER64 BT1 RHS19 GLYI4 ABCG14 SEU RABG3E PTI1-4 CEF PAL2 PNG1 AT1G07380 TPPD AT3G08640 GLYR1 AT4G13540 AT5G27830 CRL
0.148210887655961	16	192	1.91065006915629	GO:0000272 polysaccharide catabolic process	http://amigo.geneontology.org/amigo/term/GO:0000272	PPME1 AT2G36710 AT5G07420 AT5G19730 BAM1 CT-BMY AT1G02810 AT1G67750 AT2G45220 AT2G47550 ATPMEPCRB GH9B14 GH9B15 GH9B18 AT5G27870 AT5G61680
0.148210887655961	2	4	11.4639004149378	GO:0010253 UDP-rhamnose biosynthetic process	http://amigo.geneontology.org/amigo/term/GO:0010253	MUM4 RHM1
0.148210887655961	2	4	11.4639004149378	GO:0015697 quaternary ammonium group transport	http://amigo.geneontology.org/amigo/term/GO:0015697	AT3G21390 AT5G48970
0.148210887655961	2	4	11.4639004149378	GO:0015714 phosphoenolpyruvate transport	http://amigo.geneontology.org/amigo/term/GO:0015714	PPT2 CUE1
0.148210887655961	2	4	11.4639004149378	GO:0031663 lipopolysaccharide-mediated signaling pathway	http://amigo.geneontology.org/amigo/term/GO:0031663	AT3G28690 AT5G15080
0.148210887655961	2	4	11.4639004149378	GO:0032496 response to lipopolysaccharide	http://amigo.geneontology.org/amigo/term/GO:0032496	AT3G28690 AT5G15080
0.148210887655961	2	4	11.4639004149378	GO:0033478 UDP-rhamnose metabolic process	http://amigo.geneontology.org/amigo/term/GO:0033478	MUM4 RHM1
0.148210887655961	2	4	11.4639004149378	GO:0034635 glutathione transport	http://amigo.geneontology.org/amigo/term/GO:0034635	CLT3 CLT1
0.148210887655961	2	4	11.4639004149378	GO:0035461 vitamin transmembrane transport	http://amigo.geneontology.org/amigo/term/GO:0035461	AT3G21390 AT5G48970
0.148210887655961	2	4	11.4639004149378	GO:0043100 pyrimidine nucleobase salvage	http://amigo.geneontology.org/amigo/term/GO:0043100	UPS2 UPS1
0.148210887655961	3	11	6.25303658996605	GO:0061687 detoxification of inorganic compound	http://amigo.geneontology.org/amigo/term/GO:0061687	ABCC1 HMA5 AT4G13540
0.148210887655961	2	4	11.4639004149378	GO:0071222 cellular response to lipopolysaccharide	http://amigo.geneontology.org/amigo/term/GO:0071222	AT3G28690 AT5G15080
0.148210887655961	2	4	11.4639004149378	GO:0090617 mitochondrial mRNA 5-prime-end processing	http://amigo.geneontology.org/amigo/term/GO:0090617	AT2G28050 AT4G28010
0.148210887655961	2	4	11.4639004149378	GO:1904585 response to putrescine	http://amigo.geneontology.org/amigo/term/GO:1904585	AT1G31690 AT1G31710
0.150609056667344	14	161	1.99372181129352	GO:0010243 response to organonitrogen compound	http://amigo.geneontology.org/amigo/term/GO:0010243	AT2G44410 CER9 AT1G31690 AT1G31710 SEU LYK5 GLR3.4 AT1G30755 AT1G34320 GLR3.3 SR1 ABCG37 GLR2.7 GLR3.5
0.150609056667344	13	145	2.0555959364716	GO:0042545 cell wall modification	http://amigo.geneontology.org/amigo/term/GO:0042545	AT1G02810 PPME1 AT2G36710 AT2G45220 AT2G47550 ATPMEPCRB AT5G07420 AT5G19730 AT5G27870 AT5G61680 GH9B18 PG2 SLP2
0.156445592321838	27	387	1.59961401138666	GO:0009856 pollination	http://amigo.geneontology.org/amigo/term/GO:0009856	PLA2-BETA PPME1 AT1G11300 AT1G11330 AT1G11340 SD1-13 AT1G11410 AT1G34300 AT2G19130 AT4G03230 B120 AT5G24080 RALFL19 SEC15A AT4G08850 MKK2 CDPK2 AT1G60420 VPS45 ARPN CSLD1 FER ARO1 CPK17 EXO70C2 CPK34 GFA2
0.156445592321838	27	387	1.59961401138666	GO:0044706 multi-multicellular organism process	http://amigo.geneontology.org/amigo/term/GO:0044706	PLA2-BETA PPME1 AT1G11300 AT1G11330 AT1G11340 SD1-13 AT1G11410 AT1G34300 AT2G19130 AT4G03230 B120 AT5G24080 RALFL19 SEC15A AT4G08850 MKK2 CDPK2 AT1G60420 VPS45 ARPN CSLD1 FER ARO1 CPK17 EXO70C2 CPK34 GFA2
0.157701829152453	4	21	4.36720015807153	GO:0005992 trehalose biosynthetic process	http://amigo.geneontology.org/amigo/term/GO:0005992	TPS9 TPPD TPS10 TPPI
0.157701829152453	19	246	1.77084640555949	GO:0006644 phospholipid metabolic process	http://amigo.geneontology.org/amigo/term/GO:0006644	AT1G10900 PIP5K1 5PTASE11 ATPI4K ALPHA AT1G60890 PLA2-BETA AT5G35460 At1g78690p AT1G80950 LPAT4 AT2G22230 PECT1 LCBK2 VTC4 AT4G35530 AT5G10160 GPAT9 RIF10 CER9
0.157701829152453	8	71	2.58341417801414	GO:0006779 porphyrin-containing compound biosynthetic process	http://amigo.geneontology.org/amigo/term/GO:0006779	HEMD CHLI2 COX15 CHLM RIF10 CGA1 CLPC1 GNC
0.157701829152453	23	316	1.66879563002259	GO:1901605 alpha-amino acid metabolic process	http://amigo.geneontology.org/amigo/term/GO:1901605	AT1G11860 AK-HSDH I GAD2 GAD3 GAD4 GLDP2 MS2 ADT2 OASA2 AT3G47680 NAGK AK-HSDH II AT4G31810 GLDP1 GAD ATMS1 MS3 CYSD2 AT1G30820 emb2742 PAL2 AT4G20320 BAC2
0.159230667776798	39	612	1.46108534700187	GO:0035556 intracellular signal transduction	http://amigo.geneontology.org/amigo/term/GO:0035556	SNRK2.4 CDPK2 AT1G48490 ATPI4K ALPHA SNRK2.10 SNRK2-8 RALFL19 WNK1 AT3G17850 MAD2 SNRK2.2 CRK CPK13 CPK4 AT4G16660 AT4G17270 OST1 AT5G09890 CPK17 CPK34 TSL AT5G47540 AT5G52950 IRE GLR3.4 EDA10 DREB26 MAP3KA YDA FER AT3G60860 AT4G18450 MKK2 AT4G13590 EMB2757 MAPKKK5 GLR3.3 GLR2.7 GLR3.5
0.164058623533101	11	116	2.17418800972958	GO:0048544 recognition of pollen	http://amigo.geneontology.org/amigo/term/GO:0048544	AT1G11300 AT1G11330 AT1G11340 SD1-13 AT1G11410 AT1G34300 AT2G19130 AT4G03230 B120 AT5G24080 SEC15A
0.166314538058916	46	749	1.40811593881746	GO:0044283 small molecule biosynthetic process	http://amigo.geneontology.org/amigo/term/GO:0044283	AT1G07380 AT1G22100 TH1 AK-HSDH I TIM HEMD MS2 ADT2 OASA2 NAGK GA1 AK-HSDH II HOS3-1 VTE5 ATMS1 MS3 CYSD2 IPK1 AT1G70480 AT3G24030 UGD2 DHS1 AT5G60335 AT1G22410 ACC1 ACC2 LOX1 ALPHA DOX2 AT2G22230 KCS12 DOX1 VTC4 FAD7 LOX5 PAL2 GA2OX8 FAD8 AT5G10160 AKINBETA1 BAC2 OST1 AT5G02890 TT2 GPAT9 MYB96 MYB3
0.166314538058916	12	132	2.08434552998868	GO:0071398 cellular response to fatty acid	http://amigo.geneontology.org/amigo/term/GO:0071398	SK21 AT5G59140 EFE AT1G12010 JRG21 AT5G05600 GLYI4 TPL GLR3.3 AO1 AGB1 LBA1
0.172112329104133	42	674	1.42873536328601	GO:0006259 DNA metabolic process	http://amigo.geneontology.org/amigo/term/GO:0006259	AT1G18340 OSB4 VIM1 AT1G60460 AT1G79950 HIS1-3 AT3G18580 PTAC9 AT4G34412 AT4G38560 RPA70B TDP1 AT5G52950 TOP1ALPHA TOP1BETA AT5G60370 SUVH4 DRT111 AT1G43730 AT1G48720 TTN7 AT2G47210 AT3G09510 AT3G24255 AT3G25270 CMT2 AT4G20520 AT4G24970 AT4G29090 AT5G13130 DRT101 TK1b DA1 DEL1 AT1G31760 AE7 APC10 AT3G20490 EMB2757 CYCD5;1 DPB KTF1
0.172112329104133	5	33	3.47390921664781	GO:0006641 triglyceride metabolic process	http://amigo.geneontology.org/amigo/term/GO:0006641	AT3G49200 GPAT9 PDAT TIM OST1
0.172112329104133	84	1512	1.27376671277086	GO:0009607 response to biotic stimulus	http://amigo.geneontology.org/amigo/term/GO:0009607	KAT3 CES101 AT3G53810 AT3G55550 CRK25 CRK31 B120 CRK10 CRK15 EMB1290 CRK18 CYP82C4 CYP82C3 FNR2 SEU AT2G22230 DOX1 RPM1 AT3G22600 AT3G28690 AGAL2 AT5G15080 BIR1 CRL AT1G59218 MLO8 AT2G37870 AT3G14470 RPP13 MLO13 AT4G24970 RPS2 MKK2 AT5G13130 AT5G50780 EFE AT1G29660 AT2G34930 AT2G45220 NAC052 UGT76B1 ATBFRUCT1 ATPMEPCRB CYP707A1 AT4G20970 AT4G38540 CAF1b SNAP33 MAPKKK5 MAC5A MAP3KA SR1 AT2G32240 A…
0.172112329104133	12	133	2.06867375908651	GO:0009875 pollen-pistil interaction	http://amigo.geneontology.org/amigo/term/GO:0009875	AT1G11300 AT1G11330 AT1G11340 SD1-13 AT1G11410 AT1G34300 AT2G19130 AT4G03230 B120 AT5G24080 SEC15A MKK2
0.174849919637044	26	375	1.58966085753804	GO:0040008 regulation of growth	http://amigo.geneontology.org/amigo/term/GO:0040008	AT1G26540 AT1G30755 AT1G34320 YDA ATCHR12 AT3G17850 LFR ING1 DUF7 AAK6 IRE RALFL19 AT5G48940 FAF2 DA1 ML5 CDPK2 AT1G60420 VPS45 PLA2-BETA RAB6A FER CPK17 EXO70C2 CPK34 TOP1ALPHA
0.174849919637044	8	73	2.51263570738362	GO:0046686 response to cadmium ion	http://amigo.geneontology.org/amigo/term/GO:0046686	SBP1 Hop2 GLDP1 UAP56a UAP56b HMA4 CLT3 CLT1
0.174849919637044	4	22	4.16869105997737	GO:0071230 cellular response to amino acid stimulus	http://amigo.geneontology.org/amigo/term/GO:0071230	GLR3.4 GLR3.3 GLR2.7 GLR3.5
0.175268171039219	11	118	2.13733736549687	GO:0008037 cell recognition	http://amigo.geneontology.org/amigo/term/GO:0008037	AT1G11300 AT1G11330 AT1G11340 SD1-13 AT1G11410 AT1G34300 AT2G19130 AT4G03230 B120 AT5G24080 SEC15A
0.175268171039219	28	412	1.55820005639931	GO:0055086 nucleobase-containing small molecule metabolic process	http://amigo.geneontology.org/amigo/term/GO:0055086	AT1G30820 PRS2 MUM4 RHM1 AT2G19680 TIM AT2G26230 ENOC AT2G35390 AT2G44530 emb2742 PKP-ALPHA AT4G20320 DRT101 TK1b AT5G46420 UGD2 iPGAM1 ACC1 ACC2 UGE3 HMG1 PSKR1 UXS4 iPGAM2 AUD1 AAK6 CER9
0.182006963061927	14	167	1.92209108753447	GO:0045488 pectin metabolic process	http://amigo.geneontology.org/amigo/term/GO:0045488	PPME1 AT2G36710 AT5G07420 AT5G19730 AT1G02810 GATL3 AT1G67750 AT2G45220 AT2G47550 GAUT15 ATPMEPCRB AT5G27870 AT5G61680 UGD2
0.184353261317441	8	74	2.47868117079735	GO:0033014 tetrapyrrole biosynthetic process	http://amigo.geneontology.org/amigo/term/GO:0033014	HEMD CHLI2 COX15 CHLM RIF10 CGA1 CLPC1 GNC
0.18658922406388	2	5	9.17112033195021	GO:0000965 mitochondrial RNA 3-prime-end processing	http://amigo.geneontology.org/amigo/term/GO:0000965	RIF10 AT5G39840
0.18658922406388	4	23	3.98744362258705	GO:0005991 trehalose metabolic process	http://amigo.geneontology.org/amigo/term/GO:0005991	TPS9 TPPD TPS10 TPPI
0.18658922406388	2	5	9.17112033195021	GO:0006013 mannose metabolic process	http://amigo.geneontology.org/amigo/term/GO:0006013	AT3G26720 AT5G13980
0.18658922406388	15	187	1.83912840881354	GO:0006066 alcohol metabolic process	http://amigo.geneontology.org/amigo/term/GO:0006066	AT1G07380 AT1G22100 TH1 5PTASE11 TIM VTC4 CYP707A1 IPK1 AT3G24030 CYP707A2 CYP707A4 PDAT LCBK2 AT5G11240 MYB96
0.18658922406388	3	13	5.2910309607405	GO:0006074 (1->3)-beta-D-glucan metabolic process	http://amigo.geneontology.org/amigo/term/GO:0006074	CALS1 GSL03 GSL12
0.18658922406388	3	13	5.2910309607405	GO:0006075 (1->3)-beta-D-glucan biosynthetic process	http://amigo.geneontology.org/amigo/term/GO:0006075	CALS1 GSL03 GSL12
0.18658922406388	58	998	1.33247740293866	GO:0006396 RNA processing	http://amigo.geneontology.org/amigo/term/GO:0006396	PRP39 SR45a ML5 DRT111 UGE3 AT1G72090 AT2G15910 AT2G19385 AT2G33730 AT2G36160 AT2G38610 AT2G42710 AT2G47610 RIF10 AT3G08620 AT3G10530 AT3G11800 AT3G52580 AT3G62870 RTL1 AT4G21660 AT4G28200 CFIM-25 AT4G34140 AT4G34412 AT5G15750 AT5G17900 AT5G25080 AT5G39840 AT5G41770 AT5G59240 AT5G64270 OTP82 CRR22 ESP3 RBP47C XRN3 AT3G14100 RBP47B OTP84 AT4G14050 UAP56a UAP56b DNMT2 XRN2 AT5G46420 AT1G19290 AT2G2…
0.18658922406388	2	5	9.17112033195021	GO:0007219 Notch signaling pathway	http://amigo.geneontology.org/amigo/term/GO:0007219	PS1 PS2
0.18658922406388	2	5	9.17112033195021	GO:0009558 embryo sac cellularization	http://amigo.geneontology.org/amigo/term/GO:0009558	HIK GFA2
0.18658922406388	2	5	9.17112033195021	GO:0009663 plasmodesma organization	http://amigo.geneontology.org/amigo/term/GO:0009663	EMB1586 EMB2757
0.18658922406388	2	5	9.17112033195021	GO:0009800 cinnamic acid biosynthetic process	http://amigo.geneontology.org/amigo/term/GO:0009800	PAL2 MYB3
0.18658922406388	3	13	5.2910309607405	GO:0009938 negative regulation of gibberellic acid mediated signaling pathway	http://amigo.geneontology.org/amigo/term/GO:0009938	NTL8 CGA1 GNC
0.18658922406388	2	5	9.17112033195021	GO:0010222 stem vascular tissue pattern formation	http://amigo.geneontology.org/amigo/term/GO:0010222	ABCG11 ABCG14
0.18658922406388	14	168	1.91065006915629	GO:0010393 galacturonan metabolic process	http://amigo.geneontology.org/amigo/term/GO:0010393	PPME1 AT2G36710 AT5G07420 AT5G19730 AT1G02810 GATL3 AT1G67750 AT2G45220 AT2G47550 GAUT15 ATPMEPCRB AT5G27870 AT5G61680 UGD2
0.18658922406388	2	5	9.17112033195021	GO:0010587 miRNA catabolic process	http://amigo.geneontology.org/amigo/term/GO:0010587	XRN3 XRN2
0.18658922406388	2	5	9.17112033195021	GO:0030574 collagen catabolic process	http://amigo.geneontology.org/amigo/term/GO:0030574	AT1G59970 AT4G16640
0.18658922406388	3	13	5.2910309607405	GO:0030835 negative regulation of actin filament depolymerization	http://amigo.geneontology.org/amigo/term/GO:0030835	VLN1 VLN4 VLN5
0.18658922406388	2	5	9.17112033195021	GO:0043434 response to peptide hormone	http://amigo.geneontology.org/amigo/term/GO:0043434	AT1G30755 AT1G34320
0.18658922406388	3	13	5.2910309607405	GO:0043462 regulation of ATP-dependent activity	http://amigo.geneontology.org/amigo/term/GO:0043462	OSB4 AT3G18580 PTAC9
0.18658922406388	33	510	1.48356358310959	GO:0044262 cellular carbohydrate metabolic process	http://amigo.geneontology.org/amigo/term/GO:0044262	iPGAM1 AT1G22100 A/N-InvD TPS9 TPPD 5PTASE11 TPS10 TIM VTC4 AT3G03210 iPGAM2 CINV2 A/N-InvB TPPI IPK1 BAM1 CT-BMY CALS1 UGE3 SUS6 APL4 GSL03 CSLD1 AT2G35840 GH9B14 GH9B15 GH9B18 GSL12 PDAT SUS5 RAB6A RIF10 OST1
0.18658922406388	16	204	1.79825888861769	GO:0046486 glycerolipid metabolic process	http://amigo.geneontology.org/amigo/term/GO:0046486	AT1G10900 PIP5K1 5PTASE11 ATPI4K ALPHA AT1G60890 AT3G49200 AT5G35460 At1g78690p GPAT9 LPAT4 PECT1 VTC4 AT4G35530 PDAT TIM OST1
0.18658922406388	2	5	9.17112033195021	GO:0048838 release of seed from dormancy	http://amigo.geneontology.org/amigo/term/GO:0048838	CYP707A2 CYP707A1
0.18658922406388	3	13	5.2910309607405	GO:0051693 actin filament capping	http://amigo.geneontology.org/amigo/term/GO:0051693	VLN1 VLN4 VLN5
0.18658922406388	4	23	3.98744362258705	GO:0072659 protein localization to plasma membrane	http://amigo.geneontology.org/amigo/term/GO:0072659	VAMP721 AT1G15130 AT3G60860 AT5G06970
0.18658922406388	2	5	9.17112033195021	GO:0097438 exit from dormancy	http://amigo.geneontology.org/amigo/term/GO:0097438	CYP707A2 CYP707A1
0.18658922406388	48	797	1.38084622312927	GO:1901701 cellular response to oxygen-containing compound	http://amigo.geneontology.org/amigo/term/GO:1901701	CSD2 BSK6 BSK3 AT5G42250 BSK5 AT3G28690 AT5G15080 MYB96 HAB2 GASA6 NTL8 DREB2C SNRK2.2 FER AREB3 SK21 BIL4 CGA1 OST1 AGB1 GNC AT5G59140 IDD1 EFE GLR3.4 SD1-13 AT1G12010 LYK5 DOX1 JRG21 AT5G05600 GLYI4 TPL CDPK2 GLR3.3 SR1 ABCG37 CPK4 AT4G13540 AO1 HOS3-1 LBA1 GLR2.7 GLR3.5 PDF2 UBA2A GA1 LFY
0.18658922406388	2	5	9.17112033195021	GO:2001295 malonyl-CoA biosynthetic process	http://amigo.geneontology.org/amigo/term/GO:2001295	ACC1 ACC2
0.192016733257643	7	62	2.58862267434078	GO:0043269 regulation of ion transport	http://amigo.geneontology.org/amigo/term/GO:0043269	CDPK2 OST1 SPIK KAT3 AT5G42960 AT1G18910 AT1G74770
