# Supplementary material for: Genetic Variation in the Main Cultivar Collection of Castanea henryi Revealed by Genome Resequencing
Source: Curr Issues Mol Biol. 2026 Feb 3;48(2):173. doi: 10.3390/cimb48020173 (PMC12940070; doi:10.3390/cimb48020173)
Supplement: Supplementary file 1 [file cimb-48-00173-s001.zip › File S10 Results of GO enrichment analysis/File S6 Results of GO enrichment analysis/GO_Cellular_Component.csv]

Enrichment FDR	nGenes	Pathway Genes	Fold Enrichment	Pathway	URL	Genes
2.49792574297731e-07	196	2957	1.5197324865254	GO:0005886 plasma membrane	http://amigo.geneontology.org/amigo/term/GO:0005886	AT1G01540 VAMP721 AT1G06840 AT1G09200 iPGAM1 AT1G11330 ABCG11 AT1G18540 iqd32 LYM1 NTF2B AT1G34300 AT1G47670 RABG3E RABG3d AT1G53050 AT1G60690 AT1G61000 AT1G62020 AT1G63770 UBC28 NRT1.7 AT1G75640 PUB43 APK2B LYM2 MLO8 AT2G17705 TUB7 ABCG33 AT2G38730 RAB6A VTC4 MS2 AT3G08600 ATBFRUCT1 RAB7B PERK1 AT3G25290 NQR RLP44 FER CPK13 ABCG37 BSK6 PHT1;7 AT3G58690 AUD1 AT4G02010 AT4G08850 AT4G13010 AT4G1726…
2.49792574297731e-07	219	3381	1.48511930841252	GO:0071944 cell periphery	http://amigo.geneontology.org/amigo/term/GO:0071944	AT1G01540 VAMP721 AT1G06840 AT1G09200 iPGAM1 AT1G11330 PDF1A ABCG11 AT1G18540 iqd32 LYM1 NTF2B AT1G34300 AT1G47670 RABG3E RABG3d AT1G53050 AT1G60690 AT1G61000 AT1G62020 AT1G63770 UBC28 NRT1.7 AT1G75640 PUB43 APK2B LYM2 MLO8 AT2G17705 AT2G22230 TUB7 ABCG33 AT2G38730 RAB6A VTC4 MS2 AT3G08600 ATBFRUCT1 RAB7B AT3G24480 PERK1 AT3G25290 NQR BBC1 RLP44 FER CPK13 ABCG37 BSK6 PHT1;7 AT3G58690 AUD1 AT4G020…
2.33949405626108e-06	182	2789	1.49618492328338	GO:0005829 cytosol	http://amigo.geneontology.org/amigo/term/GO:0005829	EDA10 AT1G04480 EFE AT1G07750 AT1G09200 AT1G09220 iPGAM1 AT1G11860 AT1G12010 PBE1 AT1G15120 AT1G18540 EMB2719 NTF2A NTF2B AK-HSDH I PAF2 AT1G49650 CXE5 AT1G60420 ATB2 Hop2 UBC28 GAD2 MLP43 CAD1 AT1G74270 AT1G79740 HSP91 GLDP2 AT2G26230 TUB7 ENOC UGT74D1 AT2G35820 AT2G35840 AT2G36160 AT2G37600 AT2G42710 RAB6A AT2G46100 PTI1-4 AT2G47610 AT2G48020 AT3G01490 VTC4 RIF10 MS2 AT3G04780 AT3G05560 RPL18 i…
0.00352076106642831	5	10	11.4639004149378	GO:0042645 mitochondrial nucleoid	http://amigo.geneontology.org/amigo/term/GO:0042645	OSB4 AT3G18580 PTAC9 AT1G31760 AT5G39840
0.00795472030928872	64	900	1.6304213923467	GO:0030054 cell junction	http://amigo.geneontology.org/amigo/term/GO:0030054	VAMP721 CALS1 AT1G07750 iPGAM1 AT1G15130 AT1G18540 AT1G19260 EMB2719 ABCC1 PAF2 ATPI4K ALPHA AT1G65570 RHM1 AT2G03510 AT2G05920 LYM2 HMA4 TTN7 TUB7 AT2G35840 AT2G36160 NAP12 AT2G37870 RAB6A AT2G47610 MBD9 MS2 AT3G05560 AT3G07320 iPGAM2 AT3G08930 BGAL1 AT3G24480 AT3G25290 ABCA7 BBC1 FER ABCG37 PUMP1 TTN1 BSK3 AT4G08850 SBP1 AT4G18670 AT4G29410 AT5G06970 RBL3 UAP56a UAP56b ATMS1 DRT101 LBA1 BIR1 sk…
0.0213134341030724	61	897	1.5591926985757	GO:0005911 cell-cell junction	http://amigo.geneontology.org/amigo/term/GO:0005911	VAMP721 CALS1 AT1G07750 iPGAM1 AT1G15130 AT1G18540 AT1G19260 EMB2719 ABCC1 PAF2 ATPI4K ALPHA AT1G65570 RHM1 AT2G03510 AT2G05920 LYM2 HMA4 TTN7 TUB7 AT2G35840 AT2G36160 NAP12 AT2G37870 RAB6A AT2G47610 MBD9 MS2 AT3G05560 AT3G07320 iPGAM2 AT3G08930 BGAL1 AT3G24480 AT3G25290 ABCA7 BBC1 FER ABCG37 PUMP1 TTN1 BSK3 AT4G08850 SBP1 AT4G18670 AT4G29410 AT5G06970 RBL3 UAP56a UAP56b ATMS1 DRT101 LBA1 BIR1 sk…
0.0213134341030724	61	897	1.5591926985757	GO:0009506 plasmodesma	http://amigo.geneontology.org/amigo/term/GO:0009506	VAMP721 CALS1 AT1G07750 iPGAM1 AT1G15130 AT1G18540 AT1G19260 EMB2719 ABCC1 PAF2 ATPI4K ALPHA AT1G65570 RHM1 AT2G03510 AT2G05920 LYM2 HMA4 TTN7 TUB7 AT2G35840 AT2G36160 NAP12 AT2G37870 RAB6A AT2G47610 MBD9 MS2 AT3G05560 AT3G07320 iPGAM2 AT3G08930 BGAL1 AT3G24480 AT3G25290 ABCA7 BBC1 FER ABCG37 PUMP1 TTN1 BSK3 AT4G08850 SBP1 AT4G18670 AT4G29410 AT5G06970 RBL3 UAP56a UAP56b ATMS1 DRT101 LBA1 BIR1 sk…
0.0213134341030724	61	898	1.55745640381114	GO:0055044 symplast	http://amigo.geneontology.org/amigo/term/GO:0055044	VAMP721 CALS1 AT1G07750 iPGAM1 AT1G15130 AT1G18540 AT1G19260 EMB2719 ABCC1 PAF2 ATPI4K ALPHA AT1G65570 RHM1 AT2G03510 AT2G05920 LYM2 HMA4 TTN7 TUB7 AT2G35840 AT2G36160 NAP12 AT2G37870 RAB6A AT2G47610 MBD9 MS2 AT3G05560 AT3G07320 iPGAM2 AT3G08930 BGAL1 AT3G24480 AT3G25290 ABCA7 BBC1 FER ABCG37 PUMP1 TTN1 BSK3 AT4G08850 SBP1 AT4G18670 AT4G29410 AT5G06970 RBL3 UAP56a UAP56b ATMS1 DRT101 LBA1 BIR1 sk…
0.0213134341030724	61	897	1.5591926985757	GO:0070161 anchoring junction	http://amigo.geneontology.org/amigo/term/GO:0070161	VAMP721 CALS1 AT1G07750 iPGAM1 AT1G15130 AT1G18540 AT1G19260 EMB2719 ABCC1 PAF2 ATPI4K ALPHA AT1G65570 RHM1 AT2G03510 AT2G05920 LYM2 HMA4 TTN7 TUB7 AT2G35840 AT2G36160 NAP12 AT2G37870 RAB6A AT2G47610 MBD9 MS2 AT3G05560 AT3G07320 iPGAM2 AT3G08930 BGAL1 AT3G24480 AT3G25290 ABCA7 BBC1 FER ABCG37 PUMP1 TTN1 BSK3 AT4G08850 SBP1 AT4G18670 AT4G29410 AT5G06970 RBL3 UAP56a UAP56b ATMS1 DRT101 LBA1 BIR1 sk…
0.0332314965911752	3	5	13.7566804979253	GO:0002189 ribose phosphate diphosphokinase complex	http://amigo.geneontology.org/amigo/term/GO:0002189	PRS2 AT2G35390 AT2G44530
0.0334806220484409	49	701	1.60265654873595	GO:0009941 chloroplast envelope	http://amigo.geneontology.org/amigo/term/GO:0009941	PSAD-2 CLPP6 AT1G11860 iqd32 AT1G26130 AT1G60690 AT1G63770 AT1G74640 RPS17 TIM GLDP2 MS2 AT3G08640 AT3G08920 FAD7 AT3G22620 HSP93-III AT4G01310 AT4G13010 AT4G13590 PTAC5 CHLM GLDP1 FAD8 AT5G10160 CUE1 AT5G42960 CLPC1 emb2737 AT5G62720 AT5G65220 FNR1 rpl2 rpl23 ycf2 FZL CHUP1 AT1G70480 emb2410 EMB269 CRL PDV1 AT1G04945 GLR3.4 PPT2 AT4G38380 VTE5 CLT3 CLT1
0.0372795465683977	25	291	1.96974233933638	GO:0031969 chloroplast membrane	http://amigo.geneontology.org/amigo/term/GO:0031969	AT4G13590 AT5G62720 FZL CHUP1 AT1G70480 emb2410 EMB269 CLPC1 CRL PDV1 AT1G04945 GLR3.4 PPT2 AT3G08640 FAD7 HSP93-III AT4G13010 CHLM AT4G38380 VTE5 FAD8 CLT3 CLT1 CUE1 AT5G42960
0.0450385324510429	74	1188	1.42816267795521	GO:0005773 vacuole	http://amigo.geneontology.org/amigo/term/GO:0005773	AT1G07380 IQD30 AT1G26540 ABCC1 RABG3E RABG3d FRUCT5 AT1G61000 AT1G63770 AT1G68070 MOT2 AT2G03510 AT2G22230 MOT1 GLDP2 VHA-A1 GLR2.7 TUB7 AT2G36160 AT2G38730 RAB6A GOS12 AT2G47610 UXS4 AT2G48020 RPL18 HSP60-3A AT3G14067 PAC1 AT3G26720 BBC1 PUMP1 AT3G57790 ABCC10 AT3G62870 ATSTE24 AT4G11400 AT4G11680 AT4G13010 AT4G16660 G3Pp4 TPP2 TRH1 AT4G33625 AT4G37550 FLA17 PDAT AT5G13980 PHT3;1 ATMS1 RABA5a A…
0.0525260443851917	24	286	1.92401125845109	GO:0005802 trans-Golgi network	http://amigo.geneontology.org/amigo/term/GO:0005802	AT1G09330 TMN1 RRA3 AT1G20270 AT1G48230 AT1G62330 VHA-A1 RAB6A GOS12 UXS4 MNS2 AT3G27230 AT3G62370 AUD1 AT3G66654 AT4G38040 RD22 EDA10 AtIPCS3 AtIPCS2 UPS5 VPS45 AT3G60860 AT5G05570
0.0525260443851917	15	146	2.35559597567214	GO:0022625 cytosolic large ribosomal subunit	http://amigo.geneontology.org/amigo/term/GO:0022625	AT1G04480 AT1G18540 AT1G74270 AT2G37600 AT2G47610 AT3G05560 RPL18 BBC1 AT3G62870 AT4G15000 AT4G18100 AT4G29410 AT2G42710 rpl2 rpl23
0.0527344708495275	9	65	3.1746185764443	GO:0009295 nucleoid	http://amigo.geneontology.org/amigo/term/GO:0009295	PTAC17 PTAC5 PTAC9 AT5G65220 OSB4 AT3G18580 AT1G31760 AT5G39840 AT5G66470
0.0565394314276334	76	1250	1.39401029045643	GO:0005794 Golgi apparatus	http://amigo.geneontology.org/amigo/term/GO:0005794	AT1G07750 AT1G09330 TMN1 RRA3 AT1G20270 GONST5 AT1G48230 RABG3E RABG3d AT1G62330 AT1G77610 AT2G03510 AT2G05920 VHA-A1 TUB7 PECT1 RAB6A GOS12 UXS4 AT3G11320 AT3G17430 RAB7B MNS2 AT3G24040 AT3G27230 AT3G62370 AUD1 AT3G66654 EXO AT4G16660 AT4G24805 AT4G38040 PRX52 AT5G05820 S1P TUB8 RD22 AT5G39580 EXL2 AT5G66060 EDA10 AT1G09580 GATL3 ERD2 AT1G62020 VPS45 ALIS5 AT2G21390 AtIPCS3 AtIPCS2 PPT2 AT3G0321…
0.0754216470280777	4	15	6.11408022130014	GO:0010369 chromocenter	http://amigo.geneontology.org/amigo/term/GO:0010369	AT1G09200 VIM1 MAD2 AT4G24970
0.0754216470280777	6	34	4.0460824993898	GO:0098797 plasma membrane protein complex	http://amigo.geneontology.org/amigo/term/GO:0098797	AGB1 ATPI4K ALPHA CALS1 AT1G47830 GSL03 GSL12
0.0757830780324964	8	58	3.16245528687938	GO:0005811 lipid droplet	http://amigo.geneontology.org/amigo/term/GO:0005811	DOX1 LUP5 AT1G78500 BAS CAMS1 LUP2 LUP1 AT3G18570
0.0934949617956311	17	192	2.03006569847856	GO:0015934 large ribosomal subunit	http://amigo.geneontology.org/amigo/term/GO:0015934	AT1G04480 AT1G18540 AT1G74270 AT2G37600 AT2G47610 AT3G05560 RPL18 BBC1 AT3G62870 AT4G15000 AT4G18100 AT4G29410 AT2G42710 AT5G39600 AT5G64670 rpl2 rpl23
0.0999007408987458	85	1472	1.32395589031211	GO:0031984 organelle subcompartment	http://amigo.geneontology.org/amigo/term/GO:0031984	PSAD-2 AT1G09330 TMN1 AT1G11860 RRA3 FNR2 AT1G20270 AT1G29670 Lhca5 AT1G48230 AT1G52220 AT1G62330 PSBY AT1G74640 RPS17 AT2G22230 VHA-A1 RAB6A AT2G45180 GOS12 UXS4 AT3G08920 MNS2 AT3G24040 AT3G27230 HTB9 NAGK AT3G62370 AUD1 AT3G66654 AT4G13010 PTAC5 AT4G24805 CHLM GLDP1 AT4G38040 AT5G10160 RD22 CCB3 CLPC1 HTB4 AT5G66060 FNR1 EDA10 AT1G48440 AT1G61770 AT2G03510 AtIPCS3 AtIPCS2 BZIP17 AT4G00170 ATST…
0.103737581509196	31	445	1.59721758590144	GO:0000139 Golgi membrane	http://amigo.geneontology.org/amigo/term/GO:0000139	AT1G09330 VPS45 AtIPCS3 AtIPCS2 GOS12 MNS2 SYP32 RAB6A AUD1 PS1 TMN1 GATL3 RRA3 GONST5 AT1G62020 AT1G74680 RRA2 ALIS5 AT2G21390 PS2 CSLD1 BZIP17 AT3G03210 CEF GAUT15 AT4G32640 AT4G38040 RBL3 AT5G11130 S1P AT5G25310
0.103737581509196	35	514	1.56123157401876	GO:0005840 ribosome	http://amigo.geneontology.org/amigo/term/GO:0005840	AT1G04480 AT1G09220 AT1G11860 AT1G18540 AT1G74270 AT2G36160 AT2G37600 AT2G47610 AT3G05560 RPL18 PAC1 BBC1 AT3G62870 AT4G01310 AT4G15000 AT4G18100 TPP2 AT4G29410 AT5G15750 AT5G59240 AT1G16870 AT2G42710 AT3G52580 AT5G39600 AT5G64670 rpl2 rpl23 rps7-A AT1G24240 RPS17 AT2G47570 AT3G22450 AT4G11630 AT5G46420 AT5G65220
0.103737581509196	6	41	3.35528792632325	GO:0009504 cell plate	http://amigo.geneontology.org/amigo/term/GO:0009504	VAMP721 CALS1 UPS5 DRP5A AT1G75640 SNAP33
0.103737581509196	130	2403	1.24037207985178	GO:0009507 chloroplast	http://amigo.geneontology.org/amigo/term/GO:0009507	PSAD-2 FZL iPGAM1 CLPP6 AT1G11860 PDF1A AT1G15730 AT1G16445 AT1G19720 iqd32 FNR2 TH1 AT1G26130 AT1G29670 AK-HSDH I Lhca5 AT1G52220 AT1G60690 FED A AT1G63770 PSBY MLP43 AT1G74070 AT1G74640 AT1G75460 RPS17 PTAC17 TIM AT2G22230 GLDP2 HEMD CSD2 AT2G44870 AT2G45180 RIF10 MS2 RPL18 AT3G08640 AT3G08920 FAD7 AT3G22620 PKP-ALPHA CHUP1 NQR HTB9 HSP93-III OVA1 NAGK AT4G01310 AT4G02725 AT4G13010 AT4G13550 AT…
0.103737581509196	10	95	2.41345271893426	GO:0009528 plastid inner membrane	http://amigo.geneontology.org/amigo/term/GO:0009528	AT4G13590 AT5G62720 emb2410 EMB269 CLPC1 FZL AT1G04945 FAD7 AT4G13010 CUE1
0.103737581509196	153	2910	1.20548231167387	GO:0009536 plastid	http://amigo.geneontology.org/amigo/term/GO:0009536	PSAD-2 FZL AT1G09200 iPGAM1 CLPP6 AT1G11860 PDF1A AT1G15730 AT1G16445 AT1G19720 iqd32 FNR2 AT1G22410 TH1 AT1G26130 AT1G29670 AK-HSDH I Lhca5 AT1G52220 AT1G60690 FED A AT1G63770 PSBY MLP43 AT1G74070 AT1G74640 AT1G75460 RPS17 PTAC17 TIM AT2G22230 GLDP2 HEMD CSD2 AT2G28430 AT2G44530 AT2G44870 AT2G45180 RIF10 MS2 RPL18 AT3G08640 AT3G08920 FAD7 AT3G22620 PKP-ALPHA CHUP1 NQR HTB9 HSP93-III OVA1 NAGK AT…
0.103737581509196	138	2593	1.22022233494902	GO:0012505 endomembrane system	http://amigo.geneontology.org/amigo/term/GO:0012505	AT1G04480 AT1G07750 AT1G09330 TMN1 AT1G18540 RRA3 AT1G20270 GONST5 AT1G44820 AT1G48230 AT1G48440 RABG3E IAR3 RABG3d AT1G61770 AT1G62330 AT1G72090 AT1G77610 AT1G80950 AT2G03510 AT2G05920 VHA-A1 TUB7 AT2G32240 AT2G35605 AT2G35840 AT2G36160 AT2G37600 PECT1 RAB6A GOS12 UXS4 AT3G11320 AT3G17430 RAB7B MNS2 AT3G24040 AT3G27230 AT3G62370 AUD1 AT3G66654 AT4G00170 ATSTE24 EXO AT4G16660 AT4G24805 AT4G38040 …
0.103737581509196	24	315	1.74688006322861	GO:0022626 cytosolic ribosome	http://amigo.geneontology.org/amigo/term/GO:0022626	AT1G04480 AT1G09220 AT1G11860 AT1G18540 AT1G74270 AT2G36160 AT2G37600 AT2G47610 AT3G05560 RPL18 PAC1 BBC1 AT3G62870 AT4G01310 AT4G15000 AT4G18100 TPP2 AT4G29410 AT5G15750 AT5G59240 AT2G42710 AT3G52580 rpl2 rpl23
0.103737581509196	109	1981	1.26154986898356	GO:0043228 non-membrane-bounded organelle	http://amigo.geneontology.org/amigo/term/GO:0043228	AT1G04480 AT1G09220 AT1G11860 AT1G18540 AT1G74270 PTAC17 AT2G03510 AT2G36160 AT2G37600 AT2G47610 AT3G05560 RPL18 NAC052 PAC1 HTB9 BBC1 AT3G60680 AT3G62870 AT4G01310 PTAC5 AT4G15000 AT4G18100 PTAC9 TPP2 AT4G29410 UAP56a UAP56b AT5G15750 AT5G59240 HTB4 AT5G65220 FH6 AT1G16870 OSB4 DRP5A AT1G60460 AT1G61000 AT1G75670 AT2G19385 TTN7 RPC14 TUB7 AT2G42710 AT2G47210 AT3G10530 AT3G18580 NRPB5 LFR MAD2 AT…
0.103737581509196	109	1981	1.26154986898356	GO:0043232 intracellular non-membrane-bounded organelle	http://amigo.geneontology.org/amigo/term/GO:0043232	AT1G04480 AT1G09220 AT1G11860 AT1G18540 AT1G74270 PTAC17 AT2G03510 AT2G36160 AT2G37600 AT2G47610 AT3G05560 RPL18 NAC052 PAC1 HTB9 BBC1 AT3G60680 AT3G62870 AT4G01310 PTAC5 AT4G15000 AT4G18100 PTAC9 TPP2 AT4G29410 UAP56a UAP56b AT5G15750 AT5G59240 HTB4 AT5G65220 FH6 AT1G16870 OSB4 DRP5A AT1G60460 AT1G61000 AT1G75670 AT2G19385 TTN7 RPC14 TUB7 AT2G42710 AT2G47210 AT3G10530 AT3G18580 NRPB5 LFR MAD2 AT…
0.103737581509196	32	457	1.60544776051645	GO:0048046 apoplast	http://amigo.geneontology.org/amigo/term/GO:0048046	AT1G11860 FNR2 AT1G29660 AT1G29670 AT1G63770 ARPN TIM CSD2 MS2 iPGAM2 AT3G14067 GLDP1 PRX52 AGAL1 AT5G13980 ATMS1 FNR1 AT1G65570 AT3G20270 AMY1 AGAL2 BGAL5 FRUCT5 PG2 PMEI5 BGAL1 ATBFRUCT1 EXO BGAL3 FLA1 EXL2 RALFL19
0.103737581509196	3	10	6.87834024896265	GO:0071007 U2-type catalytic step 2 spliceosome	http://amigo.geneontology.org/amigo/term/GO:0071007	MAC5A MAC5B AT5G41770
0.103737581509196	28	387	1.65885897477136	GO:0098791 Golgi apparatus subcompartment	http://amigo.geneontology.org/amigo/term/GO:0098791	AT1G09330 TMN1 RRA3 AT1G20270 AT1G48230 AT1G62330 VHA-A1 RAB6A GOS12 UXS4 MNS2 AT3G24040 AT3G27230 AT3G62370 AUD1 AT3G66654 AT4G24805 AT4G38040 RD22 AT5G66060 EDA10 AtIPCS3 AtIPCS2 UPS5 VPS45 AT3G60860 AT5G05570 USPL1
0.120720429469738	85	1515	1.28637826438245	GO:0031967 organelle envelope	http://amigo.geneontology.org/amigo/term/GO:0031967	PSAD-2 CLPP6 AT1G11860 iqd32 FNR2 AT1G26130 Lhca5 AT1G52220 AT1G60690 AT1G63770 PSBY AT1G74640 RPS17 TIM GLDP2 AT2G45180 MS2 AT3G08640 AT3G08920 FAD7 AT3G22620 HSP93-III AT4G01310 AT4G13010 AT4G13590 PTAC5 CHLM GLDP1 FAD8 AT5G10160 AT5G11770 CUE1 CCB3 AT5G42960 CLPC1 emb2737 AT5G62720 AT5G65220 FNR1 rpl2 rpl23 ycf2 FZL AT1G15120 NTF2A NTF2B AT1G57610 DAA1 AT2G19680 LCBK2 AT3G07910 AT3G21390 CHUP1…
0.120720429469738	85	1515	1.28637826438245	GO:0031975 envelope	http://amigo.geneontology.org/amigo/term/GO:0031975	PSAD-2 CLPP6 AT1G11860 iqd32 FNR2 AT1G26130 Lhca5 AT1G52220 AT1G60690 AT1G63770 PSBY AT1G74640 RPS17 TIM GLDP2 AT2G45180 MS2 AT3G08640 AT3G08920 FAD7 AT3G22620 HSP93-III AT4G01310 AT4G13010 AT4G13590 PTAC5 CHLM GLDP1 FAD8 AT5G10160 AT5G11770 CUE1 CCB3 AT5G42960 CLPC1 emb2737 AT5G62720 AT5G65220 FNR1 rpl2 rpl23 ycf2 FZL AT1G15120 NTF2A NTF2B AT1G57610 DAA1 AT2G19680 LCBK2 AT3G07910 AT3G21390 CHUP1…
0.126429143930918	24	332	1.65743138529221	GO:0044391 ribosomal subunit	http://amigo.geneontology.org/amigo/term/GO:0044391	AT1G04480 AT1G18540 AT1G74270 AT2G36160 AT2G37600 AT2G47610 AT3G05560 RPL18 BBC1 AT3G62870 AT4G15000 AT4G18100 AT4G29410 AT5G15750 AT5G59240 AT1G16870 AT2G42710 AT3G52580 AT5G39600 AT5G64670 rpl2 rpl23 rps7-A RPS17
0.147165144996222	3	12	5.73195020746888	GO:0000148 1,3-beta-D-glucan synthase complex	http://amigo.geneontology.org/amigo/term/GO:0000148	CALS1 GSL03 GSL12
0.147165144996222	50	830	1.38119282107684	GO:0031410 cytoplasmic vesicle	http://amigo.geneontology.org/amigo/term/GO:0031410	AT1G09330 TMN1 RRA3 AT1G20270 AT1G29660 AT1G48230 AT1G62330 ARPN VHA-A1 RAB6A GOS12 UXS4 GLY2 AT3G14067 MNS2 AT3G26720 AT3G27230 UGD2 AT3G62370 AUD1 AT3G66654 AT4G16660 AT4G38040 AGAL2 AGAL1 AT5G13980 RD22 FLA1 AT1G09580 AT1G15130 AT1G62020 AT2G21390 AT2G42700 CEF AT4G32640 AT5G53330 VPS26A VAMP721 PS1 UPS5 VPS45 PS2 RAB7B AT3G60860 ENP AT5G05570 CHX18 VAMP726 AT1G47830 Phox1
0.149540222856612	50	832	1.37787264602617	GO:0097708 intracellular vesicle	http://amigo.geneontology.org/amigo/term/GO:0097708	AT1G09330 TMN1 RRA3 AT1G20270 AT1G29660 AT1G48230 AT1G62330 ARPN VHA-A1 RAB6A GOS12 UXS4 GLY2 AT3G14067 MNS2 AT3G26720 AT3G27230 UGD2 AT3G62370 AUD1 AT3G66654 AT4G16660 AT4G38040 AGAL2 AGAL1 AT5G13980 RD22 FLA1 AT1G09580 AT1G15130 AT1G62020 AT2G21390 AT2G42700 CEF AT4G32640 AT5G53330 VPS26A VAMP721 PS1 UPS5 VPS45 PS2 RAB7B AT3G60860 ENP AT5G05570 CHX18 VAMP726 AT1G47830 Phox1
0.158794100533796	134	2564	1.19825480156136	GO:0031090 organelle membrane	http://amigo.geneontology.org/amigo/term/GO:0031090	PSAD-2 FNR2 ABCC1 Lhca5 AT1G52220 PSBY AT1G74640 AT2G45180 AT4G13010 AT4G13590 PTAC5 AT5G11770 CCB3 CLPC1 AT5G62720 FNR1 FZL AT1G09330 AT1G15120 AT1G48440 RABG3E RABG3d AT1G57610 AT1G61770 AT1G62020 DAA1 VPS45 AT2G03510 AT2G19680 AT2G21390 VHA-A1 AtIPCS3 AtIPCS2 BZIP17 GOS12 LCBK2 AT3G07910 RAB7B MNS2 AT3G21390 SYP32 CHUP1 CEF AT4G00170 ATSTE24 AT4G16710 AT4G32060 AT4G32640 CER9 HOS3-1 PHT3;1 AT5…
0.159340177600962	101	1874	1.23570324643406	GO:0005739 mitochondrion	http://amigo.geneontology.org/amigo/term/GO:0005739	AT1G11860 AT1G15120 PDF1A AT1G48200 AT1G58230 AT1G67750 MLP43 AT1G72170 AT1G74070 AT1G74270 IQD31 AT1G75990 PUB43 VPS45 RHM1 ALIS5 RPS17 HSP91 AT1G79950 MOT2 GAD3 GAD4 AT2G03510 AT2G05920 AT2G14880 LYM2 AT2G19680 TIM AT2G21390 GLDP2 AT2G33585 PECT1 HSP60-3A PAC1 MEF14 AT3G26782 HSP93-III PUMP1 OVA1 AT4G31810 GLDP1 DHS1 AT5G11770 PHT3;1 DRT101 AT5G39960 AT5G41350 CLPC1 COX15 AT1G16870 OSB4 AT1G576…
0.169279304404107	2	5	9.17112033195021	GO:0005960 glycine cleavage complex	http://amigo.geneontology.org/amigo/term/GO:0005960	GLDP2 GLDP1
0.169279304404107	9	91	2.26758469746022	GO:0009706 chloroplast inner membrane	http://amigo.geneontology.org/amigo/term/GO:0009706	AT4G13590 AT5G62720 emb2410 EMB269 CLPC1 FZL AT1G04945 FAD7 AT4G13010
0.179005061187628	5	36	3.18441678192716	GO:0031305 integral component of mitochondrial inner membrane	http://amigo.geneontology.org/amigo/term/GO:0031305	AT1G57610 AT3G21390 PHT3;1 AT5G48970 AT1G72170
0.191721007297087	3	14	4.91310017783047	GO:0008541 proteasome regulatory particle lid subcomplex	http://amigo.geneontology.org/amigo/term/GO:0008541	EMB2719 AT1G75990 AT4G19006
0.19974242890176	57	995	1.31345190683709	GO:0009526 plastid envelope	http://amigo.geneontology.org/amigo/term/GO:0009526	PSAD-2 CLPP6 AT1G11860 iqd32 FNR2 AT1G26130 Lhca5 AT1G52220 AT1G60690 AT1G63770 PSBY AT1G74640 RPS17 TIM GLDP2 AT2G45180 MS2 AT3G08640 AT3G08920 FAD7 AT3G22620 HSP93-III AT4G01310 AT4G13010 AT4G13590 PTAC5 CHLM GLDP1 FAD8 AT5G10160 CUE1 CCB3 AT5G42960 CLPC1 emb2737 AT5G62720 AT5G65220 FNR1 rpl2 rpl23 ycf2 FZL CHUP1 AT1G16000 AT1G70480 emb2410 ADT2 EMB269 CRL PDV1 AT1G04945 GLR3.4 PPT2 AT4G38380 V…
