# Supplementary material for: Genetic Variation in the Main Cultivar Collection of Castanea henryi Revealed by Genome Resequencing
Source: Curr Issues Mol Biol. 2026 Feb 3;48(2):173. doi: 10.3390/cimb48020173 (PMC12940070; doi:10.3390/cimb48020173)
Supplement: Supplementary file 1 [file cimb-48-00173-s001.zip › File S10 Results of GO enrichment analysis/File S6 Results of GO enrichment analysis/GO_Molecular_Function.csv]

Enrichment FDR	nGenes	Pathway Genes	Fold Enrichment	Pathway	URL	Genes
4.43769660393802e-09	176	2411	1.67370093158776	GO:0005524 ATP binding	http://amigo.geneontology.org/amigo/term/GO:0005524	GLDP2 AT1G79950 HSP70T-2 AAK6 AT1G01540 AT1G06840 AT1G10900 SNRK2.4 AT1G11300 AT1G11330 AT1G11340 SD1-13 AT1G11410 EMB1586 APK2A ABCG11 HIK AT1G19390 PIP5K1 AT1G22100 TH1 AT1G26130 UPS5 ABCC1 ABCC12 AT1G30820 AK-HSDH I ABCG14 PRS2 ESP3 AT1G34300 CDPK2 AT1G35710 ACC1 ACC2 AT1G48490 PERK15 AT1G53050 SPA4 MAP3KA AT1G59218 AT1G60890 SNRK2.10 AT1G63360 HMA5 YDA DAA1 UBC28 AT1G67520 AT1G69550 AT1G72540…
9.25335719693882e-09	179	2536	1.61832663586266	GO:0030554 adenyl nucleotide binding	http://amigo.geneontology.org/amigo/term/GO:0030554	GLDP2 AT1G79950 HSP70T-2 AAK6 AT1G01540 AT1G06840 AT1G10900 SNRK2.4 AT1G11300 AT1G11330 AT1G11340 SD1-13 AT1G11410 EMB1586 APK2A ABCG11 HIK AT1G19390 PIP5K1 AT1G22100 TH1 AT1G26130 UPS5 ABCC1 ABCC12 AT1G30820 AK-HSDH I ABCG14 PRS2 ESP3 AT1G34300 CDPK2 AT1G35710 ACC1 ACC2 AT1G48490 PERK15 AT1G53050 SPA4 MAP3KA AT1G59218 AT1G60890 SNRK2.10 AT1G63360 HMA5 YDA DAA1 UBC28 AT1G67520 AT1G69550 AT1G72540…
9.25335719693882e-09	179	2525	1.62537677170207	GO:0032559 adenyl ribonucleotide binding	http://amigo.geneontology.org/amigo/term/GO:0032559	GLDP2 AT1G79950 HSP70T-2 AAK6 AT1G01540 AT1G06840 AT1G10900 SNRK2.4 AT1G11300 AT1G11330 AT1G11340 SD1-13 AT1G11410 EMB1586 APK2A ABCG11 HIK AT1G19390 PIP5K1 AT1G22100 TH1 AT1G26130 UPS5 ABCC1 ABCC12 AT1G30820 AK-HSDH I ABCG14 PRS2 ESP3 AT1G34300 CDPK2 AT1G35710 ACC1 ACC2 AT1G48490 PERK15 AT1G53050 SPA4 MAP3KA AT1G59218 AT1G60890 SNRK2.10 AT1G63360 HMA5 YDA DAA1 UBC28 AT1G67520 AT1G69550 AT1G72540…
9.25335719693882e-09	188	2682	1.60716873826122	GO:0035639 purine ribonucleoside triphosphate binding	http://amigo.geneontology.org/amigo/term/GO:0035639	GLDP2 AT1G79950 TUB7 HSP70T-2 EMB269 TUB8 AAK6 RAB6A AT1G01540 FZL AT1G06840 AT1G10900 SNRK2.4 AT1G11300 AT1G11330 AT1G11340 SD1-13 AT1G11410 EMB1586 APK2A ABCG11 HIK AT1G19390 PIP5K1 AT1G22100 TH1 AT1G26130 UPS5 ABCC1 ABCC12 AT1G30820 AK-HSDH I ABCG14 PRS2 ESP3 AT1G34300 CDPK2 AT1G35710 ACC1 ACC2 AT1G48490 RABG3E RABG3d PERK15 AT1G53050 SPA4 DRP5A MAP3KA AT1G59218 AT1G60890 SNRK2.10 AT1G63360 HM…
9.25335719693882e-09	197	2865	1.57653639214153	GO:0097367 carbohydrate derivative binding	http://amigo.geneontology.org/amigo/term/GO:0097367	GLDP2 AT1G79950 TUB7 HSP70T-2 NQR EMB269 TUB8 AAK6 LYM1 LYM2 LYK5 RAB6A AT3G20270 AT1G01540 FZL AT1G06840 AT1G10900 SNRK2.4 AT1G11300 AT1G11330 AT1G11340 SD1-13 AT1G11410 EMB1586 APK2A ABCG11 HIK AT1G19390 PIP5K1 AT1G22100 TH1 AT1G26130 UPS5 ABCC1 ABCC12 AT1G30820 AK-HSDH I ABCG14 PRS2 ESP3 AT1G34300 CDPK2 AT1G35710 ACC1 ACC2 AT1G48490 RABG3E RABG3d PERK15 AT1G53050 SPA4 DRP5A MAP3KA AT1G59218 AT…
1.79136484748373e-08	193	2823	1.56750462634289	GO:0032553 ribonucleotide binding	http://amigo.geneontology.org/amigo/term/GO:0032553	GLDP2 AT1G79950 TUB7 HSP70T-2 NQR EMB269 TUB8 AAK6 RAB6A AT1G01540 FZL AT1G06840 AT1G10900 SNRK2.4 AT1G11300 AT1G11330 AT1G11340 SD1-13 AT1G11410 EMB1586 APK2A ABCG11 HIK AT1G19390 PIP5K1 AT1G22100 TH1 AT1G26130 UPS5 ABCC1 ABCC12 AT1G30820 AK-HSDH I ABCG14 PRS2 ESP3 AT1G34300 CDPK2 AT1G35710 ACC1 ACC2 AT1G48490 RABG3E RABG3d PERK15 AT1G53050 SPA4 DRP5A MAP3KA AT1G59218 AT1G60890 SNRK2.10 AT1G6336…
2.09212314629791e-08	191	2796	1.56624104381482	GO:0032555 purine ribonucleotide binding	http://amigo.geneontology.org/amigo/term/GO:0032555	GLDP2 AT1G79950 TUB7 HSP70T-2 EMB269 TUB8 AAK6 RAB6A AT1G01540 FZL AT1G06840 AT1G10900 SNRK2.4 AT1G11300 AT1G11330 AT1G11340 SD1-13 AT1G11410 EMB1586 APK2A ABCG11 HIK AT1G19390 PIP5K1 AT1G22100 TH1 AT1G26130 UPS5 ABCC1 ABCC12 AT1G30820 AK-HSDH I ABCG14 PRS2 ESP3 AT1G34300 CDPK2 AT1G35710 ACC1 ACC2 AT1G48490 RABG3E RABG3d PERK15 AT1G53050 SPA4 DRP5A MAP3KA AT1G59218 AT1G60890 SNRK2.10 AT1G63360 HM…
2.60655272134847e-08	191	2808	1.55954770602074	GO:0017076 purine nucleotide binding	http://amigo.geneontology.org/amigo/term/GO:0017076	GLDP2 AT1G79950 TUB7 HSP70T-2 EMB269 TUB8 AAK6 RAB6A AT1G01540 FZL AT1G06840 AT1G10900 SNRK2.4 AT1G11300 AT1G11330 AT1G11340 SD1-13 AT1G11410 EMB1586 APK2A ABCG11 HIK AT1G19390 PIP5K1 AT1G22100 TH1 AT1G26130 UPS5 ABCC1 ABCC12 AT1G30820 AK-HSDH I ABCG14 PRS2 ESP3 AT1G34300 CDPK2 AT1G35710 ACC1 ACC2 AT1G48490 RABG3E RABG3d PERK15 AT1G53050 SPA4 DRP5A MAP3KA AT1G59218 AT1G60890 SNRK2.10 AT1G63360 HM…
1.36877858107659e-07	212	3272	1.48554210755917	GO:0043168 anion binding	http://amigo.geneontology.org/amigo/term/GO:0043168	GLDP2 TPP2 AT1G79950 TUB7 HSP70T-2 UXS4 NQR NAGK AUD1 GLDP1 EMB269 TUB8 AAK6 SNRK2.4 ATPI4K ALPHA SNRK2.10 RAB6A AT5G27830 AT1G01540 FZL EFE AT1G06840 AT1G10900 AT1G11300 AT1G11330 AT1G11340 SD1-13 AT1G11410 AT1G12010 EMB1586 APK2A ABCG11 HIK AT1G19390 AT1G20270 PIP5K1 AT1G22100 TH1 AT1G26130 UPS5 ABCC1 ABCC12 AT1G30820 AK-HSDH I ABCG14 PRS2 ESP3 AT1G34300 CDPK2 AT1G35710 ACC1 ACC2 AT1G48490 RABG…
1.62187722089738e-07	216	3360	1.47393005334914	GO:0036094 small molecule binding	http://amigo.geneontology.org/amigo/term/GO:0036094	GLDP2 TPP2 AT1G79950 AT2G03510 TUB7 HSP70T-2 UXS4 NQR NAGK AUD1 GLDP1 EMB269 TUB8 AAK6 VIM1 RAB6A ATRZ-1A SUVH4 AT5G27830 AT1G01540 FZL EFE AT1G06840 AT1G10900 SNRK2.4 AT1G11300 AT1G11330 AT1G11340 SD1-13 AT1G11410 AT1G12010 EMB1586 APK2A ABCG11 HIK AT1G19390 AT1G20270 PIP5K1 AT1G22100 TH1 AT1G26130 UPS5 ABCC1 ABCC12 AT1G30820 AK-HSDH I ABCG14 PRS2 ESP3 AT1G34300 CDPK2 AT1G35710 ACC1 ACC2 AT1G484…
2.06884248125636e-07	204	3145	1.48720870247841	GO:0000166 nucleotide binding	http://amigo.geneontology.org/amigo/term/GO:0000166	GLDP2 AT1G79950 TUB7 HSP70T-2 UXS4 NQR AUD1 EMB269 TUB8 AAK6 VIM1 RAB6A ATRZ-1A SUVH4 AT1G01540 FZL AT1G06840 AT1G10900 SNRK2.4 AT1G11300 AT1G11330 AT1G11340 SD1-13 AT1G11410 EMB1586 APK2A ABCG11 HIK AT1G19390 PIP5K1 AT1G22100 TH1 AT1G26130 UPS5 ABCC1 ABCC12 AT1G30820 AK-HSDH I ABCG14 PRS2 ESP3 AT1G34300 CDPK2 AT1G35710 ACC1 ACC2 AT1G48490 RABG3E RABG3d PERK15 AT1G53050 SPA4 DRP5A MAP3KA AT1G5921…
2.06884248125636e-07	204	3145	1.48720870247841	GO:1901265 nucleoside phosphate binding	http://amigo.geneontology.org/amigo/term/GO:1901265	GLDP2 AT1G79950 TUB7 HSP70T-2 UXS4 NQR AUD1 EMB269 TUB8 AAK6 VIM1 RAB6A ATRZ-1A SUVH4 AT1G01540 FZL AT1G06840 AT1G10900 SNRK2.4 AT1G11300 AT1G11330 AT1G11340 SD1-13 AT1G11410 EMB1586 APK2A ABCG11 HIK AT1G19390 PIP5K1 AT1G22100 TH1 AT1G26130 UPS5 ABCC1 ABCC12 AT1G30820 AK-HSDH I ABCG14 PRS2 ESP3 AT1G34300 CDPK2 AT1G35710 ACC1 ACC2 AT1G48490 RABG3E RABG3d PERK15 AT1G53050 SPA4 DRP5A MAP3KA AT1G5921…
2.51682154822138e-07	126	1705	1.69437120502306	GO:0016772 transferase activity transferring phosphorus-containing groups	http://amigo.geneontology.org/amigo/term/GO:0016772	AT1G01540 CDPK2 AT3G17850 PERK1 CPK13 AT4G05150 CPK17 MAPKKK5 AT1G10900 SNRK2.4 AT1G11300 AT1G11330 AT1G11340 SD1-13 AT1G11410 PIP5K1 AT1G22100 TH1 PRS2 AT1G48490 ATPI4K ALPHA AT1G53050 AT1G60890 SNRK2.10 SNRK2-8 AtIPCS3 RPC14 AT2G35390 AtIPCS2 AT2G44530 AT3G01490 RIF10 WNK1 CES101 NRPB5 PKP-ALPHA SNRK2.2 CRK FER AT3G53810 AT3G55550 NAGK CRK41 AT4G03230 CRK25 CPK4 CRK31 TRANS11 B120 CRK10 CRK15 E…
3.87985687046029e-07	64	678	2.16427618453102	GO:0004712 protein serine/threonine/tyrosine kinase activity	http://amigo.geneontology.org/amigo/term/GO:0004712	MKK2 AT1G01540 AT1G06840 SNRK2.4 AT1G11300 AT1G11330 AT1G11340 SD1-13 AT1G11410 APK2A AT1G19390 AT1G34300 CDPK2 AT1G35710 AT1G48490 PERK15 MAP3KA SNRK2.10 YDA AT1G67520 AT1G72540 SNRK2-8 PSKR1 APK2B RIPK AT2G19130 PTI1-4 WNK1 CES101 AT3G17850 PERK1 SNRK2.2 CRK FER CPK13 AT3G53810 BSK6 AT3G55550 BSK3 CRK41 AT4G03230 CRK25 AT4G08850 CPK4 CRK31 B120 CRK10 CRK15 EMB1290 CRK18 SD2-5 OST1 CPK17 AT5G150…
3.87985687046029e-07	61	633	2.2094721178869	GO:0106310 protein serine kinase activity	http://amigo.geneontology.org/amigo/term/GO:0106310	AT1G01540 AT1G06840 SNRK2.4 AT1G11300 AT1G11330 AT1G11340 SD1-13 AT1G11410 APK2A AT1G19390 AT1G34300 CDPK2 AT1G35710 AT1G48490 PERK15 MAP3KA SNRK2.10 YDA AT1G67520 AT1G72540 SNRK2-8 PSKR1 APK2B RIPK AT2G19130 PTI1-4 WNK1 CES101 AT3G17850 PERK1 SNRK2.2 CRK FER CPK13 AT3G53810 BSK6 AT3G55550 BSK3 CRK41 AT4G03230 CRK25 AT4G08850 CPK4 CRK31 B120 CRK10 CRK15 EMB1290 CRK18 MKK2 SD2-5 OST1 CPK17 AT5G150…
7.44695013619044e-07	33	249	3.03862420636904	GO:0005516 calmodulin binding	http://amigo.geneontology.org/amigo/term/GO:0005516	CDPK2 CRK CPK13 CPK4 CPK17 CPK34 SD1-13 SR1 MYB2 GAD BT1 IQD30 iqd32 ABCC1 GAD2 IQD31 GAD3 GAD4 MLO8 IQD19 MLO13 AT5G64220 AT1G11300 AT1G11330 AT1G11340 AT1G11410 AT1G34300 AT2G19130 CES101 AT4G03230 B120 SD2-5 AT5G24080
4.65892253914218e-06	247	4144	1.36659430622086	GO:0016740 transferase activity	http://amigo.geneontology.org/amigo/term/GO:0016740	AT1G01540 CDPK2 AT3G17850 PERK1 CPK13 AT4G05150 CPK17 MAPKKK5 CALS1 AT1G10650 AT1G10900 SNRK2.4 AT1G11300 AT1G11330 AT1G11340 SD1-13 AT1G11410 AT1G11860 AT1G13195 AT1G18335 AT1G18910 PIP5K1 AT1G22100 TH1 AT1G28680 PRS2 AT1G48490 ATPI4K ALPHA AT1G53050 MUM4 VIM1 AT1G60890 SNRK2.10 UBC28 AT1G72090 SUS6 AT1G74770 LPAT4 SNRK2-8 RHM1 At1g78690p UBC23 AT2G18850 AtIPCS3 RPC14 UGT74D1 GSL03 CSLD1 AT2G353…
1.1970382773927e-05	71	865	1.88193509701868	GO:0004674 protein serine/threonine kinase activity	http://amigo.geneontology.org/amigo/term/GO:0004674	AT1G01540 CDPK2 AT3G17850 PERK1 CPK13 AT4G05150 CPK17 MAPKKK5 SNRK2.4 AT1G11300 AT1G11330 AT1G11340 SD1-13 AT1G11410 AT1G48490 AT1G53050 SNRK2.10 SNRK2-8 AT3G01490 WNK1 CES101 SNRK2.2 CRK AT3G53810 AT3G55550 CRK41 AT4G03230 CRK25 CPK4 CRK31 B120 CRK10 CRK15 EMB1290 CRK18 MKK2 OST1 AT5G09890 CPK34 TSL AT5G50000 IRE PSKR1 RIPK AT5G15080 AT1G06840 APK2A AT1G19390 AT1G34300 AT1G35710 PERK15 MAP3KA YD…
1.1970382773927e-05	106	1472	1.65105087497745	GO:0016301 kinase activity	http://amigo.geneontology.org/amigo/term/GO:0016301	AT1G01540 CDPK2 AT3G17850 PERK1 CPK13 AT4G05150 CPK17 MAPKKK5 AT1G10900 SNRK2.4 AT1G11300 AT1G11330 AT1G11340 SD1-13 AT1G11410 PIP5K1 AT1G22100 TH1 AT1G48490 ATPI4K ALPHA AT1G53050 AT1G60890 SNRK2.10 SNRK2-8 AT3G01490 WNK1 CES101 SNRK2.2 CRK FER AT3G53810 AT3G55550 NAGK CRK41 AT4G03230 CRK25 CPK4 CRK31 B120 CRK10 CRK15 EMB1290 CRK18 MKK2 OST1 VTE5 AT5G09890 AT5G11850 CPK34 TSL TK1b IPK1 AT5G50000…
0.000109228289055568	6	11	12.5060731799321	GO:0042300 beta-amyrin synthase activity	http://amigo.geneontology.org/amigo/term/GO:0042300	LUP5 AT1G78500 BAS CAMS1 LUP2 LUP1
0.000110266242216468	91	1275	1.6364155886421	GO:0016773 phosphotransferase activity alcohol group as acceptor	http://amigo.geneontology.org/amigo/term/GO:0016773	AT1G01540 CDPK2 AT3G17850 PERK1 CPK13 AT4G05150 CPK17 MAPKKK5 AT1G10900 SNRK2.4 AT1G11300 AT1G11330 AT1G11340 SD1-13 AT1G11410 PIP5K1 AT1G22100 TH1 AT1G48490 ATPI4K ALPHA AT1G53050 AT1G60890 SNRK2.10 SNRK2-8 AT3G01490 WNK1 CES101 PKP-ALPHA SNRK2.2 CRK FER AT3G53810 AT3G55550 CRK41 AT4G03230 CRK25 CPK4 CRK31 B120 CRK10 CRK15 EMB1290 CRK18 MKK2 OST1 AT5G09890 AT5G11850 CPK34 TSL IPK1 AT5G50000 IRE …
0.000116627724707584	5	7	16.3770005927682	GO:0046923 ER retention sequence binding	http://amigo.geneontology.org/amigo/term/GO:0046923	ERD2 AT1G19970 AT1G75760 AT2G21190 AT4G38790
0.000164164820510664	81	1111	1.67160384088201	GO:0004672 protein kinase activity	http://amigo.geneontology.org/amigo/term/GO:0004672	AT1G01540 CDPK2 AT3G17850 PERK1 CPK13 AT4G05150 CPK17 MAPKKK5 SNRK2.4 AT1G11300 AT1G11330 AT1G11340 SD1-13 AT1G11410 AT1G48490 AT1G53050 SNRK2.10 SNRK2-8 AT3G01490 WNK1 CES101 SNRK2.2 CRK FER AT3G53810 AT3G55550 CRK41 AT4G03230 CRK25 CPK4 CRK31 B120 CRK10 CRK15 EMB1290 CRK18 MKK2 OST1 AT5G09890 AT5G11850 CPK34 TSL AT5G50000 IRE PSKR1 RIPK SD2-5 AT5G15080 BIR1 AT1G06840 APK2A AT1G19390 AT1G34300 A…
0.0005071966107939	6	14	9.82620035566094	GO:0031559 oxidosqualene cyclase activity	http://amigo.geneontology.org/amigo/term/GO:0031559	LUP5 AT1G78500 BAS CAMS1 LUP2 LUP1
0.0005071966107939	218	3824	1.307076511745	GO:0043169 cation binding	http://amigo.geneontology.org/amigo/term/GO:0043169	AT1G07750 AT3G46870 AT4G32610 AT5G11770 ATMS1 iPGAM1 AT1G24620 AT1G31690 AT1G31710 PLA2-BETA GLDP2 CSD2 iPGAM2 NFU4 CEF NAGK GA1 AO1 AT4G32060 AT4G32640 GLDP1 AT5G29560 AT5G42250 PKP-ALPHA AT5G05600 B73 EFE AT1G06640 MAC5A OTP82 AT1G10650 CRR22 AT1G12010 AT1G13195 PDF1A CYP72C1 HAB2 AT1G18340 MIF3 AT1G18910 DA1 AT1G19390 AT1G19720 AT1G19860 AT1G20230 AT1G20270 AT1G20760 ATL15 TH1 AT1G26130 PRS2 C…
0.000690093349025318	192	3316	1.32754455951028	GO:0016787 hydrolase activity	http://amigo.geneontology.org/amigo/term/GO:0016787	AT1G02810 AT1G07380 PS1 CLPP6 PBE1 PDF1A AT1G19190 A/N-InvD TPPD AT1G44820 BGAL5 AT1G47480 5PTASE11 AT1G47740 AT1G48120 AT1G49650 CXE5 IAR3 DRP5A AT1G59970 UCH2 PPME1 AT1G75210 XRN3 AT2G03550 PLA2-BETA AT2G21430 UBP19 AT2G29590 PS2 PMEI5 HSP70T-2 LOG2 AT2G36710 LOG3 AT2G38660 RAB6A AT2G45220 AT2G47550 VTC4 RIF10 GLY2 BGAL1 MNS2 AT3G26720 CXE13 AT3G50520 AT3G55960 BGLU16 AT3G62940 ATSTE24 ATPMEPCR…
0.000896403715710263	215	3803	1.29620751470503	GO:0046872 metal ion binding	http://amigo.geneontology.org/amigo/term/GO:0046872	AT1G07750 AT3G46870 AT4G32610 AT5G11770 ATMS1 iPGAM1 AT1G24620 AT1G31690 AT1G31710 PLA2-BETA CSD2 iPGAM2 NFU4 CEF GA1 AO1 AT4G32060 AT4G32640 AT5G29560 AT5G42250 PKP-ALPHA AT5G05600 B73 EFE AT1G06640 MAC5A OTP82 AT1G10650 CRR22 AT1G12010 AT1G13195 PDF1A CYP72C1 HAB2 AT1G18340 MIF3 AT1G18910 DA1 AT1G19390 AT1G19720 AT1G19860 AT1G20230 AT1G20270 AT1G20760 ATL15 TH1 AT1G26130 PRS2 CDPK2 ACC1 ACC2 Lh…
0.00094140545757887	165	2793	1.35448877083045	GO:0140096 catalytic activity acting on a protein	http://amigo.geneontology.org/amigo/term/GO:0140096	AT1G01540 CDPK2 AT3G17850 PERK1 CPK13 AT4G05150 CPK17 MAPKKK5 PS1 AT1G10650 SNRK2.4 AT1G11300 AT1G11330 AT1G11340 SD1-13 AT1G11410 CLPP6 PBE1 AT1G13195 AT1G18335 AT1G18910 AT1G20270 AT1G47740 AT1G48120 AT1G48490 AT1G53050 VIM1 AT1G59970 SNRK2.10 UBC28 UCH2 AT1G74770 SNRK2-8 SQN UBC23 AT2G18850 AT2G21430 UBP19 HCS1 PS2 AT2G38730 AT2G44410 AT3G01490 WNK1 CES101 SNRK2.2 CRK FER AT3G53810 AT3G55550 A…
0.00142852307006967	4	6	15.2852005532503	GO:0004351 glutamate decarboxylase activity	http://amigo.geneontology.org/amigo/term/GO:0004351	GAD2 GAD3 GAD4 GAD
0.00142852307006967	29	298	2.2312289398201	GO:0016853 isomerase activity	http://amigo.geneontology.org/amigo/term/GO:0016853	iPGAM1 LUP5 AT1G78500 BAS CAMS1 LUP2 LUP1 SQN TIM AT2G38730 iPGAM2 AT3G47680 AT3G50520 AT4G08960 PTAC5 DRT101 TOP1ALPHA TOP1BETA UGE3 GA1 MUM4 AT1G74070 RHM1 AT3G66654 AT4G01995 AT4G11670 AT5G19370 AT5G22280 AT1G60460
0.00154934637679667	45	556	1.85566733335323	GO:0022804 active transmembrane transporter activity	http://amigo.geneontology.org/amigo/term/GO:0022804	GONST5 UPS5 ABCC1 ABCC12 AT1G48230 AT1G57610 AT1G77610 UPS2 UPS1 MHX PPT2 AT3G11320 AT3G17430 ABCA3 ABCA7 ABCC10 AT5G05820 AT5G11770 PHT3;1 CUE1 ABCA12 ABCG14 PHT1;1 ycf2 CHX14 ABCG11 HMA5 NRT1.7 CHX15 HMA4 AT2G26690 VHA-A1 NAP12 ABCG33 ABCG29 ABCG37 PHT1;7 ABCG41 G3Pp4 HMA2 AT4G38380 AAP2 CHX18 PHT1;3 HAK5
0.00158479739566174	73	1059	1.5804810770358	GO:0003729 mRNA binding	http://amigo.geneontology.org/amigo/term/GO:0003729	MAC5A ML5 RBP47C AT2G38610 AT2G47680 AT3G05560 AT3G14100 RBP47B ATRZ-1A BBC1 UBA2A PUM6 AT5G43960 LBA1 AT5G59950 rpl2 AT1G48570 PUM7 AT2G36160 AT3G08620 AT3G52580 CFIM-25 KTF1 AT5G64270 rps7-A PSAD-2 AT1G04480 CRR22 AT1G11860 EMB1586 AT1G16445 AT1G18540 AT1G19720 AT1G73940 AT1G74270 RPS17 GLDP2 TUB7 MAC5B AT2G42710 AT2G47610 RIF10 MS2 RPL18 AT3G18580 AT3G22150 AT3G46870 OTP84 AT3G62200 AT3G62870 …
0.00158479739566174	3	3	22.9278008298755	GO:0003871 5-methyltetrahydropteroyltriglutamate-homocysteine S-methyltransferase activity	http://amigo.geneontology.org/amigo/term/GO:0003871	ATMS1 MS2 MS3
0.00158479739566174	3	3	22.9278008298755	GO:0004970 ionotropic glutamate receptor activity	http://amigo.geneontology.org/amigo/term/GO:0004970	GLR3.4 GLR3.3 GLR3.5
0.00158479739566174	3	3	22.9278008298755	GO:0005230 extracellular ligand-gated ion channel activity	http://amigo.geneontology.org/amigo/term/GO:0005230	GLR3.4 GLR3.3 GLR3.5
0.00158479739566174	49	633	1.77482186518784	GO:0008270 zinc ion binding	http://amigo.geneontology.org/amigo/term/GO:0008270	AT1G07750 AT3G46870 AT5G11770 CEF AT4G32640 AT5G42250 ATMS1 OTP82 CRR22 AT1G18910 AT1G19720 AT1G20230 AT1G49920 FRS6 AT1G59970 AT1G63770 AT1G64253 AT1G64255 AT1G64260 CAD1 AT1G74770 XRN3 AT2G19385 MEF8 AT2G33760 AT3G02010 MS2 MUG7 APC11 AT3G23330 ATRZ-1A AT3G26782 AT3G43590 AT3G49142 OTP84 AT3G62890 AT4G14050 AT4G16640 ZIM CGA1 CER9 CAD5 SUVH4 MS3 AT5G41580 XRN2 LBA1 LPA66 GNC
0.00158479739566174	3	3	22.9278008298755	GO:0008430 selenium binding	http://amigo.geneontology.org/amigo/term/GO:0008430	SBP3 SBP1 SBP2
0.00158479739566174	3	3	22.9278008298755	GO:0008705 methionine synthase activity	http://amigo.geneontology.org/amigo/term/GO:0008705	MS2 ATMS1 MS3
0.00158479739566174	3	3	22.9278008298755	GO:0019171 3-hydroxyacyl-[acyl-carrier-protein] dehydratase activity	http://amigo.geneontology.org/amigo/term/GO:0019171	AT2G22230 AT5G60335 AT5G10160
0.00158479739566174	3	3	22.9278008298755	GO:0022824 transmitter-gated ion channel activity	http://amigo.geneontology.org/amigo/term/GO:0022824	GLR3.4 GLR3.3 GLR3.5
0.00158479739566174	3	3	22.9278008298755	GO:0022835 transmitter-gated channel activity	http://amigo.geneontology.org/amigo/term/GO:0022835	GLR3.4 GLR3.3 GLR3.5
0.00158479739566174	3	3	22.9278008298755	GO:0030594 neurotransmitter receptor activity	http://amigo.geneontology.org/amigo/term/GO:0030594	GLR3.4 GLR3.3 GLR3.5
0.00158479739566174	3	3	22.9278008298755	GO:0042084 5-methyltetrahydrofolate-dependent methyltransferase activity	http://amigo.geneontology.org/amigo/term/GO:0042084	MS2 ATMS1 MS3
0.00158479739566174	3	3	22.9278008298755	GO:0042085 5-methyltetrahydropteroyltri-L-glutamate-dependent methyltransferase activity	http://amigo.geneontology.org/amigo/term/GO:0042085	ATMS1 MS2 MS3
0.0018616049558641	35	404	1.98631937882585	GO:0004553 hydrolase activity hydrolyzing O-glycosyl compounds	http://amigo.geneontology.org/amigo/term/GO:0004553	A/N-InvD BGAL5 BGAL1 MNS2 AT3G26720 BGLU16 CINV2 A/N-InvB BGAL3 AT5G13980 TPPD BAM1 CT-BMY AGAL2 AT1G02460 AT1G17150 FRUCT5 AT1G56710 AT1G65570 AT1G80140 AT2G16230 AT2G33160 AT3G07320 AT3G07830 AT3G07840 ATBFRUCT1 AT3G57790 AT3G59850 GH9B14 GH9B15 AMY1 AT4G34480 GH9B18 AGAL1 AT5G42720
0.00480419116059714	82	1271	1.47921295676616	GO:0005215 transporter activity	http://amigo.geneontology.org/amigo/term/GO:0005215	GLR3.4 GONST5 AT1G26130 UPS5 ABCC1 ABCC12 GLR3.3 AT1G48230 AT1G57610 AT1G76800 AT1G77610 BAC2 UPS2 UPS1 HMA4 GLR2.7 MTPB1 GLR3.5 MHX PPT2 AT3G08650 AT3G11320 AT3G17430 AT3G21390 AT3G43660 ABCA3 ABCA7 PUMP1 PIP2;5 AT3G56200 ABCC10 ORP1C ORP2B HAK5 AT4G13590 TRH1 HMA2 AT5G05820 AT5G11770 PHT3;1 CUE1 AT5G48970 ABCA12 AT1G22550 ABCG14 NRT1.7 AT1G70480 MOT1 ABCG37 AT5G27830 PHT1;1 ycf2 CHX14 ABCG11 AT…
0.00480419116059714	3	4	17.1958506224066	GO:0005274 allantoin:proton symporter activity	http://amigo.geneontology.org/amigo/term/GO:0005274	UPS5 UPS2 UPS1
0.00480419116059714	3	4	17.1958506224066	GO:0008460 dTDP-glucose 4,6-dehydratase activity	http://amigo.geneontology.org/amigo/term/GO:0008460	MUM4 RHM1 AUD1
0.00480419116059714	3	4	17.1958506224066	GO:0010295 (+)-abscisic acid 8-hydroxylase activity	http://amigo.geneontology.org/amigo/term/GO:0010295	CYP707A4 CYP707A1 CYP707A2
0.00480419116059714	3	4	17.1958506224066	GO:0015391 nucleobase:cation symporter activity	http://amigo.geneontology.org/amigo/term/GO:0015391	UPS5 UPS2 UPS1
0.00480419116059714	3	4	17.1958506224066	GO:0015505 uracil:cation symporter activity	http://amigo.geneontology.org/amigo/term/GO:0015505	UPS5 UPS2 UPS1
0.00480419116059714	38	476	1.83037065448586	GO:0016798 hydrolase activity acting on glycosyl bonds	http://amigo.geneontology.org/amigo/term/GO:0016798	A/N-InvD BGAL5 LOG2 LOG3 BGAL1 MNS2 AT3G26720 BGLU16 CINV2 A/N-InvB BGAL3 LOG7 AT5G13980 TPPD BAM1 CT-BMY AGAL2 AT1G02460 AT1G17150 FRUCT5 AT1G56710 AT1G65570 AT1G80140 AT2G16230 AT2G33160 AT3G07320 AT3G07830 AT3G07840 ATBFRUCT1 AT3G57790 AT3G59850 GH9B14 GH9B15 AMY1 AT4G34480 GH9B18 AGAL1 AT5G42720
0.00480419116059714	3	4	17.1958506224066	GO:0042299 lupeol synthase activity	http://amigo.geneontology.org/amigo/term/GO:0042299	LUP1 LUP2 AT1G78500
0.00480419116059714	81	1258	1.47627334437195	GO:0046914 transition metal ion binding	http://amigo.geneontology.org/amigo/term/GO:0046914	AT1G07750 AT3G46870 AT4G32610 AT5G11770 ATMS1 iPGAM1 AT1G31690 AT1G31710 CSD2 iPGAM2 NFU4 CEF AO1 AT4G32640 AT5G42250 AT5G05600 B73 OTP82 CRR22 CYP72C1 AT1G18910 AT1G19720 AT1G20230 AT1G20270 AT1G49920 FRS6 AT1G59970 HMA5 AT1G63770 AT1G64253 AT1G64255 AT1G64260 PSBY CAD1 AT1G74770 XRN3 AT2G19385 MEF8 CYP707A2 AT2G33760 CYP710A1 CYP86A8 AT3G02010 MS2 MUG7 APC11 CYP72A10 CYP707A4 AT3G23330 CYP71B20…
0.00480419116059714	3	4	17.1958506224066	GO:1901474 azole transmembrane transporter activity	http://amigo.geneontology.org/amigo/term/GO:1901474	AT3G21390 AT5G48970 BAC2
0.00480419116059714	3	4	17.1958506224066	GO:1901683 arsenate ion transmembrane transporter activity	http://amigo.geneontology.org/amigo/term/GO:1901683	ABCC1 PHT1;7 PHT1;1
0.00510727149662619	55	780	1.61670390467071	GO:0140657 ATP-dependent activity	http://amigo.geneontology.org/amigo/term/GO:0140657	CLPP6 EMB1586 AT1G26130 ABCC1 ABCC12 AT1G79950 TTN7 HSP70T-2 LACS1 ATCHR12 ABCA3 ABCA7 ABCC10 UAP56a UAP56b AT5G39840 LBA1 ABCA12 ABCG14 HSP93-III CHLI2 CLPC1 ycf2 ABCG11 HIK ESP3 HMA5 DAA1 Hsp70-15 HSP91 HMA4 VHA-A1 AT2G33730 NAP12 ABCG33 AT2G47500 AT2G47680 HSP60-3A ABCG29 AT3G50940 AT3G51150 ABCG37 ABCG41 AT4G16630 AT4G16660 AT4G24170 AT4G24970 HMA2 AT5G13130 AT5G42490 AT5G50780 AT5G52882 AAK6…
0.00568525757081707	79	1230	1.47259858988631	GO:0022857 transmembrane transporter activity	http://amigo.geneontology.org/amigo/term/GO:0022857	GLR3.4 GONST5 UPS5 ABCC1 ABCC12 GLR3.3 AT1G48230 AT1G57610 AT1G76800 AT1G77610 BAC2 UPS2 UPS1 HMA4 GLR2.7 MTPB1 GLR3.5 MHX PPT2 AT3G08650 AT3G11320 AT3G17430 AT3G21390 AT3G43660 ABCA3 ABCA7 PUMP1 PIP2;5 AT3G56200 ABCC10 HAK5 AT4G13590 TRH1 HMA2 AT5G05820 AT5G11770 PHT3;1 CUE1 AT5G48970 ABCA12 AT1G22550 ABCG14 NRT1.7 AT1G70480 MOT1 ABCG37 AT5G27830 PHT1;1 ycf2 CHX14 ABCG11 AT1G22540 AT1G22570 AT1G…
0.00578900610129089	13	100	2.98061410788382	GO:0140359 ABC-type transporter activity	http://amigo.geneontology.org/amigo/term/GO:0140359	ABCC1 ABCG11 ABCC12 ABCG14 NAP12 ABCG33 ABCG29 ABCA3 ABCA7 ABCG37 ABCC10 ABCG41 ABCA12
0.00671101736657127	12	89	3.09138887593827	GO:0031625 ubiquitin protein ligase binding	http://amigo.geneontology.org/amigo/term/GO:0031625	AT1G11300 AT1G11340 SD1-13 AT1G11410 AT1G34300 AT2G03510 AT2G19130 AT4G03230 B120 SD2-5 AT5G24080 UBC10
0.00852485582778104	10	67	3.42205982535455	GO:0045330 aspartyl esterase activity	http://amigo.geneontology.org/amigo/term/GO:0045330	AT1G02810 PPME1 AT2G36710 AT2G45220 AT2G47550 ATPMEPCRB AT5G07420 AT5G19730 AT5G27870 AT5G61680
0.00998746216986775	3	5	13.7566804979253	GO:0003883 CTP synthase activity	http://amigo.geneontology.org/amigo/term/GO:0003883	AT1G30820 emb2742 AT4G20320
0.00998746216986775	10	69	3.32286968548921	GO:0004650 polygalacturonase activity	http://amigo.geneontology.org/amigo/term/GO:0004650	AT1G02460 AT1G17150 AT1G56710 AT1G65570 AT1G80140 AT2G33160 AT3G07830 AT3G07840 AT3G57790 AT3G59850
0.00998746216986775	3	5	13.7566804979253	GO:0004749 ribose phosphate diphosphokinase activity	http://amigo.geneontology.org/amigo/term/GO:0004749	PRS2 AT2G35390 AT2G44530
0.00998746216986775	3	5	13.7566804979253	GO:0015315 organophosphate:inorganic phosphate antiporter activity	http://amigo.geneontology.org/amigo/term/GO:0015315	PPT2 CUE1 G3Pp4
0.00998746216986775	10	69	3.32286968548921	GO:0016866 intramolecular transferase activity	http://amigo.geneontology.org/amigo/term/GO:0016866	iPGAM1 LUP5 AT1G78500 BAS CAMS1 LUP2 LUP1 iPGAM2 AT3G50520 DRT101
0.0142454167724822	7	38	4.22354225813496	GO:0016638 oxidoreductase activity acting on the CH-NH2 group of donors	http://amigo.geneontology.org/amigo/term/GO:0016638	AT1G31690 AT1G31710 GLDP2 AO1 GLDP1 EFE AT1G12010
0.0154940300004618	12	99	2.77912737331824	GO:0044389 ubiquitin-like protein ligase binding	http://amigo.geneontology.org/amigo/term/GO:0044389	AT1G11300 AT1G11340 SD1-13 AT1G11410 AT1G34300 AT2G03510 AT2G19130 AT4G03230 B120 SD2-5 AT5G24080 UBC10
0.0170804848777171	26	314	1.89848032349288	GO:0015291 secondary active transmembrane transporter activity	http://amigo.geneontology.org/amigo/term/GO:0015291	GONST5 UPS5 AT1G48230 AT1G57610 AT1G77610 UPS2 UPS1 MHX PPT2 AT3G11320 AT3G17430 AT5G05820 PHT3;1 CUE1 PHT1;1 CHX14 NRT1.7 CHX15 AT2G26690 PHT1;7 G3Pp4 AT4G38380 AAP2 CHX18 PHT1;3 HAK5
0.0170804848777171	21	233	2.06645415204887	GO:0052689 carboxylic ester hydrolase activity	http://amigo.geneontology.org/amigo/term/GO:0052689	AT1G02810 PPME1 PLA2-BETA PMEI5 AT2G36710 AT2G45220 AT2G47550 ATPMEPCRB AT5G07420 AT5G19730 AT5G23870 AT5G27870 CXE5 AT3G48460 AT1G19190 AT1G47480 AT1G49650 AT2G03550 LCAT3 CXE13 AT5G61680
0.0174874201467641	3	6	11.4639004149378	GO:0005350 pyrimidine nucleobase transmembrane transporter activity	http://amigo.geneontology.org/amigo/term/GO:0005350	UPS5 UPS2 UPS1
0.0174874201467641	3	6	11.4639004149378	GO:0015210 uracil transmembrane transporter activity	http://amigo.geneontology.org/amigo/term/GO:0015210	UPS5 UPS2 UPS1
0.0176542519985749	8	51	3.59651777723538	GO:0042887 amide transmembrane transporter activity	http://amigo.geneontology.org/amigo/term/GO:0042887	UPS5 UPS2 UPS1 ABCC1 AT5G27830 AT1G22540 AT1G22550 AT1G22570
0.0189342672314978	41	578	1.62636649485276	GO:0005198 structural molecule activity	http://amigo.geneontology.org/amigo/term/GO:0005198	AT1G04480 AT1G16870 AT1G18540 AT1G24240 AT1G74270 RPS17 TUB7 AT2G36160 AT2G37600 AT3G05560 RPL18 BBC1 AT3G52580 AT4G01310 AT4G11630 AT4G15000 AT4G19006 TUB8 AT5G59240 AT5G64670 rpl2 rpl23 rps7-A AT2G47610 AT3G62870 AT4G18100 AT4G29410 AT5G15750 AT1G09200 AT1G62020 HIS1-3 AT2G21390 AT2G42710 AT2G47570 NFU4 AT3G22450 HTB9 HTB4 AT5G65220 AT3G24480 AT4G18670
0.0200849458620493	34	456	1.7095290092451	GO:0016829 lyase activity	http://amigo.geneontology.org/amigo/term/GO:0016829	MUM4 GAD2 RHM1 GAD3 GAD4 HEMD ENOC UXS4 ADT2 PAL2 AUD1 GA1 GAD PSKR1 AT2G22230 AT5G60335 AT1G02460 GLYI4 AT1G17150 AT1G56710 AT1G65570 AT1G67750 LUP1 AT1G80140 GLYI7 AT3G07830 AT3G07840 OASA2 AT3G57790 AT3G59850 AT5G10160 CYSD2 CRL AT5G61680
0.0202589762008619	41	581	1.61796873326144	GO:0015075 ion transmembrane transporter activity	http://amigo.geneontology.org/amigo/term/GO:0015075	GLR3.4 GONST5 UPS5 GLR3.3 AT1G57610 AT1G76800 AT1G77610 UPS2 UPS1 HMA4 GLR2.7 MTPB1 GLR3.5 AT3G08650 AT3G21390 AT3G43660 HAK5 AT4G13590 TRH1 HMA2 AT5G48970 AT1G22550 ABCC1 NRT1.7 AT1G70480 BAC2 MOT1 PPT2 AT5G27830 CUE1 HMA5 MOT2 AT2G19680 SPIK VHA-A1 G3Pp4 KAT3 AT5G42960 PHT1;7 PHT1;1 AT5G62720
0.0202589762008619	17	176	2.21461712561298	GO:0016616 oxidoreductase activity acting on the CH-OH group of donors NAD or NADP as acceptor	http://amigo.geneontology.org/amigo/term/GO:0016616	AK-HSDH I AT1G59950 AT1G59960 AT1G60690 ATB2 CAD1 GLYR1 AT4G17260 AK-HSDH II CAD5 AT5G42250 DFR UGD2 HMG1 AT5G51030 AT5G61830 MUM4
0.020567293761531	70	1126	1.42535173897983	GO:0016788 hydrolase activity acting on ester bonds	http://amigo.geneontology.org/amigo/term/GO:0016788	AT1G02810 TPPD 5PTASE11 AT1G48120 PPME1 AT1G75210 XRN3 PLA2-BETA AT2G29590 PMEI5 AT2G36710 AT2G45220 AT2G47550 VTC4 RIF10 GLY2 AT3G50520 AT3G55960 ATPMEPCRB AT4G13550 RTL1 SSP4b AT4G31810 AT5G07420 TPPI TDP1 AT5G19730 WAV2 CAF1b AT5G23870 AT5G25800 AT5G27870 XRN2 AT5G60370 CRR22 CXE5 AT3G01410 AT3G48460 KAPP AT5G51080 HAB2 AT1G19190 TPS9 AT1G29660 AT1G29670 AT1G47480 AT1G49650 TPS10 AT2G03550 AT2…
0.0214244460336991	11	91	2.77149240800693	GO:0030599 pectinesterase activity	http://amigo.geneontology.org/amigo/term/GO:0030599	AT1G02810 PPME1 PMEI5 AT2G36710 AT2G45220 AT2G47550 ATPMEPCRB AT5G07420 AT5G19730 AT5G27870 AT5G61680
0.0227927756665997	18	194	2.1273217264833	GO:0042626 ATPase-coupled transmembrane transporter activity	http://amigo.geneontology.org/amigo/term/GO:0042626	ABCC1 ABCC12 ABCA3 ABCA7 ABCC10 ABCA12 ABCG14 ycf2 ABCG11 HMA5 HMA4 VHA-A1 NAP12 ABCG33 ABCG29 ABCG37 ABCG41 HMA2
0.026320894123906	3	7	9.82620035566094	GO:0090482 vitamin transmembrane transporter activity	http://amigo.geneontology.org/amigo/term/GO:0090482	AT3G21390 AT5G48970 AT5G27830
0.0271982466445026	105	1836	1.31123043961706	GO:0003723 RNA binding	http://amigo.geneontology.org/amigo/term/GO:0003723	MAC5A ML5 RBP47C AT2G38610 AT2G47680 AT3G05560 AT3G14100 RBP47B ATRZ-1A BBC1 UBA2A PUM6 AT5G43960 LBA1 AT5G59950 rpl2 AT1G04480 EMB1586 AT1G18540 AT1G19720 ESP3 AT1G48570 UGE3 AT1G67680 XRN3 PUM7 MEF8 MAC5B AT2G33730 AT2G33760 AT2G36160 AT2G42710 AT2G47610 AT3G02010 RPL18 AT3G08620 AT3G13880 AT3G22150 AT3G22450 AT3G23330 AT3G49142 AT3G52580 OTP84 AT3G62870 AT4G01310 RTL1 AT4G28200 CFIM-25 AT4G341…
0.0303714348476948	29	383	1.73604758241877	GO:0030246 carbohydrate binding	http://amigo.geneontology.org/amigo/term/GO:0030246	PP2-B10 AKINBETA1 EFE AT1G11300 AT1G11330 AT1G11340 SD1-13 AT1G11410 AT1G11915 AT1G12010 AT1G19390 AT1G20270 AT1G34300 AT1G67520 AT2G19130 BGAL1 CES101 AT3G26720 AT3G53810 AT3G55550 AT4G03230 B120 SD2-5 BGAL3 AT5G13980 AT5G24080 AT5G53110 AT5G66060 PP2-B1
0.0309991363041269	7	45	3.56654679575841	GO:0003964 RNA-directed DNA polymerase activity	http://amigo.geneontology.org/amigo/term/GO:0003964	AT1G43730 AT1G48720 AT3G09510 AT3G24255 AT3G25270 AT4G20520 AT4G29090
0.0309991363041269	37	526	1.6127920735844	GO:0015318 inorganic molecular entity transmembrane transporter activity	http://amigo.geneontology.org/amigo/term/GO:0015318	GLR3.4 UPS5 GLR3.3 AT1G57610 AT1G76800 UPS2 UPS1 HMA4 GLR2.7 MTPB1 GLR3.5 AT3G08650 AT3G43660 PIP2;5 HAK5 AT4G13590 TRH1 HMA2 PHT3;1 AT1G22550 NRT1.7 AT1G70480 MOT1 PPT2 CUE1 PHT1;1 HMA5 MOT2 AT2G19680 SPIK VHA-A1 PHT1;7 G3Pp4 KAT3 AT5G42960 PHT1;3 AT5G62720
0.0326267004544945	4	15	6.11408022130014	GO:0004564 beta-fructofuranosidase activity	http://amigo.geneontology.org/amigo/term/GO:0004564	A/N-InvD CINV2 A/N-InvB ATBFRUCT1
0.034002350612901	7	46	3.48901316976367	GO:0009931 calcium-dependent protein serine/threonine kinase activity	http://amigo.geneontology.org/amigo/term/GO:0009931	CDPK2 CRK CPK13 CPK4 CPK17 CPK34 OST1
0.034002350612901	7	46	3.48901316976367	GO:0010857 calcium-dependent protein kinase activity	http://amigo.geneontology.org/amigo/term/GO:0010857	CDPK2 CRK CPK13 CPK4 CPK17 CPK34 OST1
0.0351564651513829	6	35	3.93048014226437	GO:0080030 methyl indole-3-acetate esterase activity	http://amigo.geneontology.org/amigo/term/GO:0080030	AT1G19190 AT1G47480 AT1G49650 CXE5 AT2G03550 CXE13
0.0366763204836703	3	8	8.59792531120332	GO:0102682 N6-(Delta2-isopentenyl)-adenosine 5-prime-monophosphate phosphoribohydrolase activity	http://amigo.geneontology.org/amigo/term/GO:0102682	LOG2 LOG3 LOG7
0.044780803717529	2	3	15.2852005532503	GO:0003849 3-deoxy-7-phosphoheptulonate synthase activity	http://amigo.geneontology.org/amigo/term/GO:0003849	DHS1 AT1G22410
0.044780803717529	2	3	15.2852005532503	GO:0004075 biotin carboxylase activity	http://amigo.geneontology.org/amigo/term/GO:0004075	ACC1 ACC2
0.044780803717529	26	344	1.73291517900222	GO:0004175 endopeptidase activity	http://amigo.geneontology.org/amigo/term/GO:0004175	PS1 CLPP6 PBE1 AT1G59970 AT2G21430 UBP19 PS2 ATSTE24 AT4G16640 RD19 S1P ULP1D RBL5 AT1G64830 AT2G05920 AT2G17760 AT3G14067 AT3G46840 AT3G46850 TPP2 SLP2 AT4G35880 RBL3 AT5G56730 AT5G58830 AT5G60750
0.044780803717529	2	3	15.2852005532503	GO:0004412 homoserine dehydrogenase activity	http://amigo.geneontology.org/amigo/term/GO:0004412	AK-HSDH I AK-HSDH II
0.044780803717529	3	9	7.64260027662517	GO:0004559 alpha-mannosidase activity	http://amigo.geneontology.org/amigo/term/GO:0004559	MNS2 AT3G26720 AT5G13980
0.044780803717529	2	3	15.2852005532503	GO:0008551 P-type cadmium transporter activity	http://amigo.geneontology.org/amigo/term/GO:0008551	HMA4 HMA2
0.044780803717529	2	3	15.2852005532503	GO:0010280 UDP-L-rhamnose synthase activity	http://amigo.geneontology.org/amigo/term/GO:0010280	MUM4 RHM1
0.044780803717529	2	3	15.2852005532503	GO:0010485 H4 histone acetyltransferase activity	http://amigo.geneontology.org/amigo/term/GO:0010485	AT1G18335 HAG2
0.044780803717529	2	3	15.2852005532503	GO:0016463 P-type zinc transporter activity	http://amigo.geneontology.org/amigo/term/GO:0016463	HMA4 HMA2
0.044780803717529	10	89	2.57615739661523	GO:0016836 hydro-lyase activity	http://amigo.geneontology.org/amigo/term/GO:0016836	MUM4 RHM1 HEMD ENOC ADT2 AT2G22230 AT5G60335 LUP1 AT5G10160 AUD1
0.044780803717529	6	37	3.71802175619603	GO:0019203 carbohydrate phosphatase activity	http://amigo.geneontology.org/amigo/term/GO:0019203	TPPD TPPI VTC4 TPS9 TPS10 AT2G35840
0.044780803717529	3	9	7.64260027662517	GO:0033926 glycopeptide alpha-N-acetylgalactosaminidase activity	http://amigo.geneontology.org/amigo/term/GO:0033926	A/N-InvD CINV2 A/N-InvB
0.044780803717529	2	3	15.2852005532503	GO:0050377 UDP-glucose 4,6-dehydratase activity	http://amigo.geneontology.org/amigo/term/GO:0050377	MUM4 RHM1
0.044780803717529	3	9	7.64260027662517	GO:0052593 tryptamine:oxygen oxidoreductase (deaminating) activity	http://amigo.geneontology.org/amigo/term/GO:0052593	AT1G31690 AT1G31710 AO1
0.044780803717529	3	9	7.64260027662517	GO:0052594 aminoacetone:oxygen oxidoreductase(deaminating) activity	http://amigo.geneontology.org/amigo/term/GO:0052594	AT1G31690 AT1G31710 AO1
0.044780803717529	3	9	7.64260027662517	GO:0052595 aliphatic-amine oxidase activity	http://amigo.geneontology.org/amigo/term/GO:0052595	AT1G31690 AT1G31710 AO1
0.044780803717529	3	9	7.64260027662517	GO:0052596 phenethylamine:oxygen oxidoreductase (deaminating) activity	http://amigo.geneontology.org/amigo/term/GO:0052596	AT1G31690 AT1G31710 AO1
0.0602247242671373	3	10	6.87834024896265	GO:0004575 sucrose alpha-glucosidase activity	http://amigo.geneontology.org/amigo/term/GO:0004575	A/N-InvD CINV2 A/N-InvB
0.0602247242671373	3	10	6.87834024896265	GO:0008172 S-methyltransferase activity	http://amigo.geneontology.org/amigo/term/GO:0008172	MS2 ATMS1 MS3
0.0602247242671373	5	29	3.95306910859923	GO:0016641 oxidoreductase activity acting on the CH-NH2 group of donors oxygen as acceptor	http://amigo.geneontology.org/amigo/term/GO:0016641	AT1G31690 AT1G31710 AO1 EFE AT1G12010
0.0617718451428098	29	412	1.61385005841357	GO:0003735 structural constituent of ribosome	http://amigo.geneontology.org/amigo/term/GO:0003735	AT1G04480 AT1G16870 AT1G18540 AT1G24240 AT1G74270 RPS17 AT2G36160 AT2G37600 AT3G05560 RPL18 BBC1 AT3G52580 AT4G01310 AT4G11630 AT4G15000 AT5G59240 AT5G64670 rpl2 rpl23 rps7-A AT2G47610 AT3G62870 AT4G18100 AT4G29410 AT5G15750 AT2G42710 AT2G47570 AT3G22450 AT5G65220
0.0619173463414641	4	19	4.82690543786853	GO:0004805 trehalose-phosphatase activity	http://amigo.geneontology.org/amigo/term/GO:0004805	TPPD TPPI TPS9 TPS10
0.0647270213406306	28	396	1.62115763443564	GO:0016887 ATP hydrolysis activity	http://amigo.geneontology.org/amigo/term/GO:0016887	HSP70T-2 HSP93-III UAP56a UAP56b CHLI2 EMB1586 AT1G26130 ESP3 HMA5 DAA1 AT1G79950 HMA4 TTN7 AT2G33730 AT2G47680 ATCHR12 AT3G50940 AT4G16630 AT4G24970 HMA2 AT5G13130 AT5G39840 LBA1 AT5G50780 CLPC1 AT5G52882 AAK6 ycf2
0.0662237099483405	5	30	3.82130013831259	GO:0015925 galactosidase activity	http://amigo.geneontology.org/amigo/term/GO:0015925	BGAL5 BGAL1 BGAL3 AGAL2 AGAL1
0.0693883492537253	17	207	1.88295948844388	GO:0008509 anion transmembrane transporter activity	http://amigo.geneontology.org/amigo/term/GO:0008509	GONST5 AT1G77610 AT1G22550 ABCC1 NRT1.7 BAC2 MOT1 PPT2 AT5G27830 CUE1 MOT2 G3Pp4 AT3G21390 AT5G48970 PHT1;7 PHT1;1 AT5G62720
0.0699443931493909	19	241	1.80758595754205	GO:0015399 primary active transmembrane transporter activity	http://amigo.geneontology.org/amigo/term/GO:0015399	ABCC1 ABCC12 ABCA3 ABCA7 ABCC10 AT5G11770 ABCA12 ABCG14 ycf2 ABCG11 HMA5 HMA4 VHA-A1 NAP12 ABCG33 ABCG29 ABCG37 ABCG41 HMA2
0.0704413465641456	4	20	4.5855601659751	GO:0005315 inorganic phosphate transmembrane transporter activity	http://amigo.geneontology.org/amigo/term/GO:0005315	PHT3;1 PHT1;1 PHT1;7 PHT1;3
0.0704413465641456	4	20	4.5855601659751	GO:0008066 glutamate receptor activity	http://amigo.geneontology.org/amigo/term/GO:0008066	GLR3.4 GLR3.3 GLR3.5 GLR2.7
0.0704413465641456	2	4	11.4639004149378	GO:0015651 quaternary ammonium group transmembrane transporter activity	http://amigo.geneontology.org/amigo/term/GO:0015651	AT3G21390 AT5G48970
0.0704413465641456	3	11	6.25303658996605	GO:0016308 1-phosphatidylinositol-4-phosphate 5-kinase activity	http://amigo.geneontology.org/amigo/term/GO:0016308	AT1G10900 PIP5K1 AT1G60890
0.0704413465641456	17	209	1.8649407373583	GO:0016614 oxidoreductase activity acting on CH-OH group of donors	http://amigo.geneontology.org/amigo/term/GO:0016614	AK-HSDH I AT1G59950 AT1G59960 AT1G60690 ATB2 CAD1 GLYR1 AT4G17260 AK-HSDH II CAD5 AT5G42250 DFR UGD2 HMG1 AT5G51030 AT5G61830 MUM4
0.0704413465641456	12	129	2.13281868184889	GO:0016810 hydrolase activity acting on carbon-nitrogen (but not peptide) bonds	http://amigo.geneontology.org/amigo/term/GO:0016810	AT1G07380 PDF1A AT1G44820 IAR3 AT2G38660 PNG1 JRG21 AT5G05600 FHIT AT2G35820 AT4G37550 AT4G37560
0.0704413465641456	27	385	1.6079236945627	GO:0020037 heme binding	http://amigo.geneontology.org/amigo/term/GO:0020037	CYP72C1 AT1G49570 ALPHA DOX2 CYP707A2 CYP710A1 AT2G41480 CYP86A8 DOX1 CYP72A10 CYP707A4 CYP71B20 CYP71B36 AT3G62370 CYP707A1 AT4G30170 CYP82C4 CYP82C3 AT4G37520 AT4G37530 PRX52 CYP714A2 CYP714A1 CYP716A1 CYP716A2 AT5G39580 PER64 RHS19
0.0704413465641456	2	4	11.4639004149378	GO:0033188 sphingomyelin synthase activity	http://amigo.geneontology.org/amigo/term/GO:0033188	AtIPCS3 AtIPCS2
0.0704413465641456	2	4	11.4639004149378	GO:0045140 inositol phosphoceramide synthase activity	http://amigo.geneontology.org/amigo/term/GO:0045140	AtIPCS3 AtIPCS2
0.0704413465641456	2	4	11.4639004149378	GO:0046537 2,3-bisphosphoglycerate-independent phosphoglycerate mutase activity	http://amigo.geneontology.org/amigo/term/GO:0046537	iPGAM1 iPGAM2
0.0704413465641456	17	210	1.8560600671804	GO:0046873 metal ion transmembrane transporter activity	http://amigo.geneontology.org/amigo/term/GO:0046873	AT1G57610 AT1G76800 HMA4 MTPB1 AT3G08650 AT3G43660 HAK5 AT4G13590 TRH1 HMA2 HMA5 SPIK KAT3 GLR3.4 GLR3.3 GLR2.7 GLR3.5
0.0704413465641456	2	4	11.4639004149378	GO:0047493 ceramide cholinephosphotransferase activity	http://amigo.geneontology.org/amigo/term/GO:0047493	AtIPCS3 AtIPCS2
0.0704413465641456	3	11	6.25303658996605	GO:0071617 lysophospholipid acyltransferase activity	http://amigo.geneontology.org/amigo/term/GO:0071617	At1g78690p AT1G80950 LPAT4
0.0704413465641456	2	4	11.4639004149378	GO:0120091 jasmonic acid hydrolase	http://amigo.geneontology.org/amigo/term/GO:0120091	JRG21 AT5G05600
0.0727950453119401	17	211	1.84726357397101	GO:0016779 nucleotidyltransferase activity	http://amigo.geneontology.org/amigo/term/GO:0016779	RPC14 RIF10 NRPB5 AT5G46420 APL4 FHIT AT1G43730 AT1G48720 PECT1 AT3G09510 AT3G24255 AT3G25270 AT4G20520 AT4G29090 B73 AT5G23710 SIGC
0.0749101978317198	4	21	4.36720015807153	GO:0004033 aldo-keto reductase (NADP) activity	http://amigo.geneontology.org/amigo/term/GO:0004033	AT1G59950 AT1G59960 AT1G60690 ATB2
0.0749101978317198	10	100	2.29278008298755	GO:0015293 symporter activity	http://amigo.geneontology.org/amigo/term/GO:0015293	UPS5 UPS2 UPS1 NRT1.7 AT2G26690 PHT1;7 AAP2 PHT1;1 PHT1;3 HAK5
0.0749101978317198	4	21	4.36720015807153	GO:0016868 intramolecular transferase activity phosphotransferases	http://amigo.geneontology.org/amigo/term/GO:0016868	iPGAM1 iPGAM2 AT3G50520 DRT101
0.0818608279779731	3	12	5.73195020746888	GO:0003843 1,3-beta-D-glucan synthase activity	http://amigo.geneontology.org/amigo/term/GO:0003843	CALS1 GSL03 GSL12
0.0818608279779731	3	12	5.73195020746888	GO:0004709 MAP kinase kinase kinase activity	http://amigo.geneontology.org/amigo/term/GO:0004709	MAP3KA YDA MAPKKK5
0.0818608279779731	3	12	5.73195020746888	GO:0016160 amylase activity	http://amigo.geneontology.org/amigo/term/GO:0016160	BAM1 CT-BMY AMY1
0.0818608279779731	3	12	5.73195020746888	GO:0016774 phosphotransferase activity carboxyl group as acceptor	http://amigo.geneontology.org/amigo/term/GO:0016774	NAGK AK-HSDH I AK-HSDH II
0.0818608279779731	3	12	5.73195020746888	GO:0090599 alpha-glucosidase activity	http://amigo.geneontology.org/amigo/term/GO:0090599	A/N-InvD CINV2 A/N-InvB
0.0836933655232204	4	22	4.16869105997737	GO:0015114 phosphate ion transmembrane transporter activity	http://amigo.geneontology.org/amigo/term/GO:0015114	PPT2 CUE1 G3Pp4 PHT1;1
0.0836933655232204	8	73	2.51263570738362	GO:0046915 transition metal ion transmembrane transporter activity	http://amigo.geneontology.org/amigo/term/GO:0046915	AT1G76800 HMA4 MTPB1 AT3G08650 AT3G43660 AT4G13590 HMA2 HMA5
0.0848619655951639	6	46	2.99058271694029	GO:0004683 calmodulin-dependent protein kinase activity	http://amigo.geneontology.org/amigo/term/GO:0004683	CDPK2 CRK CPK13 CPK4 CPK17 CPK34
0.0924131127021755	27	397	1.55932146701924	GO:0008324 cation transmembrane transporter activity	http://amigo.geneontology.org/amigo/term/GO:0008324	UPS5 AT1G57610 AT1G76800 UPS2 UPS1 HMA4 MTPB1 AT3G08650 AT3G21390 AT3G43660 HAK5 AT4G13590 TRH1 HMA2 AT5G48970 AT1G70480 BAC2 HMA5 AT2G19680 SPIK VHA-A1 KAT3 AT5G42960 GLR3.4 GLR3.3 GLR2.7 GLR3.5
0.0924886414197366	6	47	2.92695329743092	GO:0005048 signal sequence binding	http://amigo.geneontology.org/amigo/term/GO:0005048	ERD2 AE7 AT1G19970 AT1G75760 AT2G21190 AT4G38790
0.0955607673724878	2	5	9.17112033195021	GO:0004324 ferredoxin-NADP+ reductase activity	http://amigo.geneontology.org/amigo/term/GO:0004324	FNR2 FNR1
0.0955607673724878	2	5	9.17112033195021	GO:0004534 5-prime-3-prime exoribonuclease activity	http://amigo.geneontology.org/amigo/term/GO:0004534	XRN3 XRN2
0.0955607673724878	2	5	9.17112033195021	GO:0004557 alpha-galactosidase activity	http://amigo.geneontology.org/amigo/term/GO:0004557	AGAL2 AGAL1
0.0955607673724878	2	5	9.17112033195021	GO:0008753 NADPH dehydrogenase (quinone) activity	http://amigo.geneontology.org/amigo/term/GO:0008753	NQR AT4G36750
0.0955607673724878	2	5	9.17112033195021	GO:0008937 ferredoxin-NAD(P) reductase activity	http://amigo.geneontology.org/amigo/term/GO:0008937	FNR2 FNR1
0.0955607673724878	3	13	5.2910309607405	GO:0015562 efflux transmembrane transporter activity	http://amigo.geneontology.org/amigo/term/GO:0015562	ABCG11 ABCG14 ABCG37
0.0955607673724878	3	13	5.2910309607405	GO:0016778 diphosphotransferase activity	http://amigo.geneontology.org/amigo/term/GO:0016778	PRS2 AT2G35390 AT2G44530
0.0955607673724878	2	5	9.17112033195021	GO:0052692 raffinose alpha-galactosidase activity	http://amigo.geneontology.org/amigo/term/GO:0052692	AGAL2 AGAL1
0.0955607673724878	2	5	9.17112033195021	GO:0070273 phosphatidylinositol-4-phosphate binding	http://amigo.geneontology.org/amigo/term/GO:0070273	ATPI4K ALPHA PDV1
0.0970497273132553	12	138	1.99372181129352	GO:0019843 rRNA binding	http://amigo.geneontology.org/amigo/term/GO:0019843	AT1G04480 AT2G36160 AT3G22450 AT3G52580 AT5G66470 rps7-A RPS17 AT2G42710 AT4G01310 AT5G15750 rpl2 rpl23
0.0975029600428793	7	62	2.58862267434078	GO:0004523 RNA-DNA hybrid ribonuclease activity	http://amigo.geneontology.org/amigo/term/GO:0004523	AT3G01410 AT5G51080 AT2G33160 AT3G09510 AT3G25270 AT4G29090 AT5G42905
0.0992053895421456	28	421	1.52488936635752	GO:0046906 tetrapyrrole binding	http://amigo.geneontology.org/amigo/term/GO:0046906	CYP72C1 Lhca5 AT1G49570 ALPHA DOX2 CYP707A2 CYP710A1 AT2G41480 CYP86A8 DOX1 CYP72A10 CYP707A4 CYP71B20 CYP71B36 AT3G62370 CYP707A1 AT4G30170 CYP82C4 CYP82C3 AT4G37520 AT4G37530 PRX52 CYP714A2 CYP714A1 CYP716A1 CYP716A2 AT5G39580 PER64 RHS19
0.100289087649333	9	92	2.24293703770521	GO:0003724 RNA helicase activity	http://amigo.geneontology.org/amigo/term/GO:0003724	EMB1586 UAP56a UAP56b AT5G39840 LBA1 ESP3 AT2G33730 AT2G47680 AT4G16630
0.100289087649333	26	385	1.54837096513445	GO:0008168 methyltransferase activity	http://amigo.geneontology.org/amigo/term/GO:0008168	AT1G11860 AT2G18850 MS2 CHLM AT4G26220 CCoAOMT1 AT4G35150 ATMS1 MS3 OMT1 SUVH4 AT1G16445 AT1G24480 AT1G35780 AT1G78150 AT2G27590 AT3G27230 AT4G02405 CMT2 AT4G22530 AT4G24805 AT5G05570 AT5G10830 AT5G19300 DNMT2 AT5G42760
0.100289087649333	9	92	2.24293703770521	GO:0008186 ATP-dependent activity acting on RNA	http://amigo.geneontology.org/amigo/term/GO:0008186	EMB1586 UAP56a UAP56b AT5G39840 LBA1 ESP3 AT2G33730 AT2G47680 AT4G16630
0.100768583395833	5	36	3.18441678192716	GO:0015605 organophosphate ester transmembrane transporter activity	http://amigo.geneontology.org/amigo/term/GO:0015605	PPT2 CUE1 G3Pp4 AT3G21390 AT5G48970
0.109412879684213	7	64	2.50772821576764	GO:0005319 lipid transporter activity	http://amigo.geneontology.org/amigo/term/GO:0005319	AT1G26130 ABCA3 ABCA7 ORP1C ORP2B ABCA12 ABCG11
0.109412879684213	3	14	4.91310017783047	GO:0008131 primary amine oxidase activity	http://amigo.geneontology.org/amigo/term/GO:0008131	AT1G31690 AT1G31710 AO1
0.118628585061762	2	6	7.64260027662517	GO:0003917 DNA topoisomerase type I (single strand cut ATP-independent) activity	http://amigo.geneontology.org/amigo/term/GO:0003917	TOP1ALPHA TOP1BETA
0.118628585061762	2	6	7.64260027662517	GO:0004072 aspartate kinase activity	http://amigo.geneontology.org/amigo/term/GO:0004072	AK-HSDH I AK-HSDH II
0.118628585061762	11	127	1.98587251282386	GO:0004252 serine-type endopeptidase activity	http://amigo.geneontology.org/amigo/term/GO:0004252	CLPP6 S1P RBL5 AT2G05920 AT3G14067 AT3G46840 AT3G46850 TPP2 SLP2 RBL3 AT5G58830
0.118628585061762	2	6	7.64260027662517	GO:0004619 phosphoglycerate mutase activity	http://amigo.geneontology.org/amigo/term/GO:0004619	iPGAM1 iPGAM2
0.118628585061762	4	26	3.527353973827	GO:0005385 zinc ion transmembrane transporter activity	http://amigo.geneontology.org/amigo/term/GO:0005385	HMA4 MTPB1 AT3G08650 HMA2
0.118628585061762	2	6	7.64260027662517	GO:0005460 UDP-glucose transmembrane transporter activity	http://amigo.geneontology.org/amigo/term/GO:0005460	GONST5 AT1G77610
0.118628585061762	3	15	4.5855601659751	GO:0008559 ABC-type xenobiotic transporter activity	http://amigo.geneontology.org/amigo/term/GO:0008559	ABCC1 ABCC12 ABCC10
0.118628585061762	2	6	7.64260027662517	GO:0015098 molybdate ion transmembrane transporter activity	http://amigo.geneontology.org/amigo/term/GO:0015098	MOT1 MOT2
0.118628585061762	4	26	3.527353973827	GO:0015276 ligand-gated ion channel activity	http://amigo.geneontology.org/amigo/term/GO:0015276	GLR3.4 GLR3.3 GLR2.7 GLR3.5
0.118628585061762	3	15	4.5855601659751	GO:0016307 phosphatidylinositol phosphate kinase activity	http://amigo.geneontology.org/amigo/term/GO:0016307	AT1G10900 PIP5K1 AT1G60890
0.118628585061762	2	6	7.64260027662517	GO:0016661 oxidoreductase activity acting on other nitrogenous compounds as donors	http://amigo.geneontology.org/amigo/term/GO:0016661	AT2G26230 B73
0.118628585061762	2	6	7.64260027662517	GO:0016731 oxidoreductase activity acting on iron-sulfur proteins as donors NAD or NADP as acceptor	http://amigo.geneontology.org/amigo/term/GO:0016731	FNR2 FNR1
0.118628585061762	7	66	2.43173645165346	GO:0016811 hydrolase activity acting on carbon-nitrogen (but not peptide) bonds in linear amides	http://amigo.geneontology.org/amigo/term/GO:0016811	AT1G07380 PDF1A AT1G44820 PNG1 FHIT AT4G37550 AT4G37560
0.118628585061762	4	26	3.527353973827	GO:0022834 ligand-gated channel activity	http://amigo.geneontology.org/amigo/term/GO:0022834	GLR3.4 GLR3.3 GLR2.7 GLR3.5
0.118628585061762	10	111	2.06556764233113	GO:0031406 carboxylic acid binding	http://amigo.geneontology.org/amigo/term/GO:0031406	TPP2 GLDP2 NAGK GLDP1 AT5G27830 EFE AT1G12010 AT1G20270 AT2G37870 AT5G66060
0.118628585061762	2	6	7.64260027662517	GO:0035299 inositol pentakisphosphate 2-kinase activity	http://amigo.geneontology.org/amigo/term/GO:0035299	AT1G22100 IPK1
0.118628585061762	2	6	7.64260027662517	GO:0042409 caffeoyl-CoA O-methyltransferase activity	http://amigo.geneontology.org/amigo/term/GO:0042409	AT4G26220 CCoAOMT1
0.118628585061762	3	15	4.5855601659751	GO:0070300 phosphatidic acid binding	http://amigo.geneontology.org/amigo/term/GO:0070300	SNRK2.4 ATPI4K ALPHA SNRK2.10
0.119101418162328	86	1598	1.23391168421107	GO:0016491 oxidoreductase activity	http://amigo.geneontology.org/amigo/term/GO:0016491	EFE AT1G12010 AT1G20270 AK-HSDH I AT1G31690 AT1G31710 LOX1 AT1G59950 AT1G59960 AT1G60690 ATB2 CAD1 ALPHA DOX2 GLDP2 AT2G26230 CSD2 CYP707A2 CYP710A1 AT2G38660 AT2G41480 DOX1 CYP72A10 CYP707A4 LOX5 GLYR1 CYP71B36 JRG21 AO1 AT4G17260 CYP707A1 AK-HSDH II GA2OX8 GLDP1 CAD5 AT5G05600 AT5G11770 CYP714A2 CYP714A1 AT5G29560 CYP716A1 AT5G39580 PER64 AT5G42250 DFR sks3 COX15 PMSR1 AT5G66060 CYP86A8 UGD2 VE…
0.120333433372298	24	359	1.53277777135658	GO:0022890 inorganic cation transmembrane transporter activity	http://amigo.geneontology.org/amigo/term/GO:0022890	UPS5 AT1G57610 AT1G76800 UPS2 UPS1 HMA4 MTPB1 AT3G08650 AT3G43660 HAK5 AT4G13590 TRH1 HMA2 AT1G70480 HMA5 AT2G19680 SPIK VHA-A1 KAT3 AT5G42960 GLR3.4 GLR3.3 GLR2.7 GLR3.5
0.120976389901731	5	39	2.93946164485584	GO:0005262 calcium channel activity	http://amigo.geneontology.org/amigo/term/GO:0005262	AT1G57610 GLR3.4 GLR3.3 GLR2.7 GLR3.5
0.124735942397512	9	98	2.10561436192734	GO:0042277 peptide binding	http://amigo.geneontology.org/amigo/term/GO:0042277	ERD2 SQN AT2G38730 AE7 AT1G19970 AT1G75760 AT2G21190 AT4G38790 AT5G48940
0.128951655927746	7	68	2.36021479131072	GO:0016859 cis-trans isomerase activity	http://amigo.geneontology.org/amigo/term/GO:0016859	SQN AT2G38730 AT3G47680 AT4G08960 AT1G74070 AT3G66654 AT5G19370
0.135755436932421	8	84	2.18360007903576	GO:0008514 organic anion transmembrane transporter activity	http://amigo.geneontology.org/amigo/term/GO:0008514	GONST5 AT1G77610 BAC2 PPT2 AT5G27830 CUE1 AT3G21390 AT5G48970
0.136103934960347	26	402	1.48289259098697	GO:0016741 transferase activity transferring one-carbon groups	http://amigo.geneontology.org/amigo/term/GO:0016741	AT1G11860 AT2G18850 MS2 CHLM AT4G26220 CCoAOMT1 AT4G35150 ATMS1 MS3 OMT1 SUVH4 AT1G16445 AT1G24480 AT1G35780 AT1G78150 AT2G27590 AT3G27230 AT4G02405 CMT2 AT4G22530 AT4G24805 AT5G05570 AT5G10830 AT5G19300 DNMT2 AT5G42760
0.136103934960347	7	69	2.32600877984244	GO:0034061 DNA polymerase activity	http://amigo.geneontology.org/amigo/term/GO:0034061	AT1G43730 AT1G48720 AT3G09510 AT3G24255 AT3G25270 AT4G20520 AT4G29090
0.140126728134056	13	167	1.7847988669963	GO:0016209 antioxidant activity	http://amigo.geneontology.org/amigo/term/GO:0016209	CSD2 AT2G41480 AT5G39580 PER64 AT1G49570 AT1G60420 ALPHA DOX2 DOX1 AT4G30170 AT4G37520 AT4G37530 PRX52 RHS19
0.148561598009071	2	7	6.55080023710729	GO:0003841 1-acylglycerol-3-phosphate O-acyltransferase activity	http://amigo.geneontology.org/amigo/term/GO:0003841	LPAT4 AT1G80950
0.148561598009071	2	7	6.55080023710729	GO:0003989 acetyl-CoA carboxylase activity	http://amigo.geneontology.org/amigo/term/GO:0003989	ACC1 ACC2
0.148561598009071	2	7	6.55080023710729	GO:0015120 phosphoglycerate transmembrane transporter activity	http://amigo.geneontology.org/amigo/term/GO:0015120	PPT2 CUE1
0.148561598009071	10	118	1.94303396863352	GO:0033218 amide binding	http://amigo.geneontology.org/amigo/term/GO:0033218	ERD2 SQN AT2G38730 AE7 AT5G27830 AT1G19970 AT1G75760 AT2G21190 AT4G38790 AT5G48940
0.148561598009071	2	7	6.55080023710729	GO:0042171 lysophosphatidic acid acyltransferase activity	http://amigo.geneontology.org/amigo/term/GO:0042171	AT1G80950 LPAT4
0.148561598009071	2	7	6.55080023710729	GO:0080054 low-affinity nitrate transmembrane transporter activity	http://amigo.geneontology.org/amigo/term/GO:0080054	AT1G22550 NRT1.7
0.149701769003307	36	601	1.37337908465145	GO:0017111 nucleoside-triphosphatase activity	http://amigo.geneontology.org/amigo/term/GO:0017111	DRP5A HSP70T-2 RAB6A EMB269 RABA5a HSP93-III UAP56a UAP56b CHLI2 EMB1586 AT1G26130 ESP3 RABG3E RABG3d HMA5 DAA1 AT1G79950 HMA4 TTN7 AT2G33730 AT2G47680 ATCHR12 RAB7B AT3G50940 AT4G16630 AT4G24970 HMA2 AT5G13130 AT5G39840 LBA1 AT5G50780 CLPC1 AT5G52882 AAK6 ycf2 AGB1
0.150284702462752	11	136	1.85445447888699	GO:0004601 peroxidase activity	http://amigo.geneontology.org/amigo/term/GO:0004601	AT2G41480 AT5G39580 PER64 AT1G49570 ALPHA DOX2 DOX1 AT4G30170 AT4G37520 AT4G37530 PRX52 RHS19
0.150284702462752	3	17	4.0460824993898	GO:0008409 5-prime-3-prime exonuclease activity	http://amigo.geneontology.org/amigo/term/GO:0008409	XRN3 XRN2 AT5G60370
0.150284702462752	4	29	3.16245528687938	GO:0031418 L-ascorbic acid binding	http://amigo.geneontology.org/amigo/term/GO:0031418	EFE AT1G12010 AT1G20270 AT5G66060
0.150284702462752	3	17	4.0460824993898	GO:0042937 tripeptide transmembrane transporter activity	http://amigo.geneontology.org/amigo/term/GO:0042937	AT1G22540 AT1G22550 AT1G22570
0.150284702462752	3	17	4.0460824993898	GO:0071916 dipeptide transmembrane transporter activity	http://amigo.geneontology.org/amigo/term/GO:0071916	AT1G22540 AT1G22550 AT1G22570
0.156463476724616	11	137	1.84091831480752	GO:0019842 vitamin binding	http://amigo.geneontology.org/amigo/term/GO:0019842	GLDP2 GLDP1 AT5G27830 EFE AT1G12010 AT1G20270 GAD2 GAD3 GAD4 GAD AT5G66060
0.174358057555553	9	106	1.94670007046113	GO:0043177 organic acid binding	http://amigo.geneontology.org/amigo/term/GO:0043177	TPP2 GLDP2 NAGK GLDP1 AT5G27830 EFE AT1G12010 AT1G20270 AT5G66060
0.17869393270404	2	8	5.73195020746888	GO:0010385 double-stranded methylated DNA binding	http://amigo.geneontology.org/amigo/term/GO:0010385	VIM1 SUVH4
0.17869393270404	2	8	5.73195020746888	GO:0010428 methyl-CpNpG binding	http://amigo.geneontology.org/amigo/term/GO:0010428	VIM1 SUVH4
0.17869393270404	2	8	5.73195020746888	GO:0010429 methyl-CpNpN binding	http://amigo.geneontology.org/amigo/term/GO:0010429	VIM1 SUVH4
0.17869393270404	4	31	2.95842591353232	GO:0016702 oxidoreductase activity acting on single donors with incorporation of molecular oxygen incorporation of two atoms of oxygen	http://amigo.geneontology.org/amigo/term/GO:0016702	LOX1 ALPHA DOX2 DOX1 LOX5
0.17869393270404	2	8	5.73195020746888	GO:0042879 aldonate transmembrane transporter activity	http://amigo.geneontology.org/amigo/term/GO:0042879	PPT2 CUE1
0.17869393270404	2	8	5.73195020746888	GO:0048027 mRNA 5-prime-UTR binding	http://amigo.geneontology.org/amigo/term/GO:0048027	AT2G36160 AT3G52580
0.17869393270404	2	8	5.73195020746888	GO:0048040 UDP-glucuronate decarboxylase activity	http://amigo.geneontology.org/amigo/term/GO:0048040	UXS4 AUD1
0.180221490966594	5	45	2.54753342554172	GO:0008171 O-methyltransferase activity	http://amigo.geneontology.org/amigo/term/GO:0008171	AT4G35150 OMT1 CHLM AT4G26220 CCoAOMT1
0.182862579702504	6	60	2.29278008298755	GO:0044183 protein folding chaperone	http://amigo.geneontology.org/amigo/term/GO:0044183	HSP70T-2 PDF2 Hsp70-15 HSP91 HSP60-3A AT4G16660
0.183566058719154	9	108	1.91065006915629	GO:0005261 cation channel activity	http://amigo.geneontology.org/amigo/term/GO:0005261	AT1G57610 AT1G70480 SPIK KAT3 AT5G42960 GLR3.4 GLR3.3 GLR2.7 GLR3.5
0.184342685763357	3	19	3.6201790784014	GO:0003916 DNA topoisomerase activity	http://amigo.geneontology.org/amigo/term/GO:0003916	TOP1ALPHA TOP1BETA AT1G60460
0.184342685763357	10	125	1.83422406639004	GO:0008374 O-acyltransferase activity	http://amigo.geneontology.org/amigo/term/GO:0008374	At1g78690p AT3G49200 TBL36 GPAT9 LPAT4 AT1G80950 LCAT3 PDAT AT5G55380 AT3G03210
0.184342685763357	8	92	1.99372181129352	GO:0016891 endoribonuclease activity producing 5-prime-phosphomonoesters	http://amigo.geneontology.org/amigo/term/GO:0016891	RTL1 AT3G01410 AT5G51080 AT2G33160 AT3G09510 AT3G25270 AT4G29090 AT5G42905
0.184342685763357	3	19	3.6201790784014	GO:0140103 catalytic activity acting on a glycoprotein	http://amigo.geneontology.org/amigo/term/GO:0140103	A/N-InvD CINV2 A/N-InvB
0.187420555368113	9	109	1.89312116943926	GO:0015103 inorganic anion transmembrane transporter activity	http://amigo.geneontology.org/amigo/term/GO:0015103	AT1G22550 NRT1.7 MOT1 PPT2 CUE1 MOT2 G3Pp4 PHT1;1 AT5G62720
0.187420555368113	11	143	1.7636769869135	GO:0016684 oxidoreductase activity acting on peroxide as acceptor	http://amigo.geneontology.org/amigo/term/GO:0016684	AT2G41480 AT5G39580 PER64 AT1G49570 ALPHA DOX2 DOX1 AT4G30170 AT4G37520 AT4G37530 PRX52 RHS19
0.193223276610279	7	77	2.08434552998868	GO:0003727 single-stranded RNA binding	http://amigo.geneontology.org/amigo/term/GO:0003727	FNR2 AT3G46870 UAP56a UAP56b FNR1 RBP47C RBP47B
0.199482334841997	6	62	2.21881943514924	GO:0003755 peptidyl-prolyl cis-trans isomerase activity	http://amigo.geneontology.org/amigo/term/GO:0003755	SQN AT2G38730 AT4G08960 AT1G74070 AT3G66654 AT5G19370
0.199482334841997	2	9	5.09506685108345	GO:0004124 cysteine synthase activity	http://amigo.geneontology.org/amigo/term/GO:0004124	OASA2 CYSD2
0.199482334841997	3	20	3.43917012448133	GO:0004402 histone acetyltransferase activity	http://amigo.geneontology.org/amigo/term/GO:0004402	AT1G18335 HAG2 MBD9
0.199482334841997	3	20	3.43917012448133	GO:0008327 methyl-CpG binding	http://amigo.geneontology.org/amigo/term/GO:0008327	VIM1 SUVH4 MBD9
0.199482334841997	2	9	5.09506685108345	GO:0016157 sucrose synthase activity	http://amigo.geneontology.org/amigo/term/GO:0016157	SUS6 SUS5
0.199482334841997	2	9	5.09506685108345	GO:0016161 beta-amylase activity	http://amigo.geneontology.org/amigo/term/GO:0016161	BAM1 CT-BMY
0.199482334841997	2	9	5.09506685108345	GO:0016421 CoA carboxylase activity	http://amigo.geneontology.org/amigo/term/GO:0016421	ACC1 ACC2
0.199482334841997	2	9	5.09506685108345	GO:0016885 ligase activity forming carbon-carbon bonds	http://amigo.geneontology.org/amigo/term/GO:0016885	ACC1 ACC2
0.199482334841997	2	9	5.09506685108345	GO:0017070 U6 snRNA binding	http://amigo.geneontology.org/amigo/term/GO:0017070	MAC5A MAC5B
0.199482334841997	2	9	5.09506685108345	GO:0019202 amino acid kinase activity	http://amigo.geneontology.org/amigo/term/GO:0019202	AK-HSDH I AK-HSDH II
0.199482334841997	3	20	3.43917012448133	GO:0022843 voltage-gated cation channel activity	http://amigo.geneontology.org/amigo/term/GO:0022843	SPIK KAT3 AT5G42960
0.199482334841997	4	33	2.77912737331824	GO:0048038 quinone binding	http://amigo.geneontology.org/amigo/term/GO:0048038	AT1G31690 AT1G31710 AO1 AT5G11770
0.199482334841997	3	20	3.43917012448133	GO:0061733 peptide-lysine-N-acetyltransferase activity	http://amigo.geneontology.org/amigo/term/GO:0061733	AT1G18335 HAG2 MBD9
0.199482334841997	2	9	5.09506685108345	GO:0102229 amylopectin maltohydrolase activity	http://amigo.geneontology.org/amigo/term/GO:0102229	BAM1 CT-BMY
0.199482334841997	5	47	2.4391277478591	GO:0140662 ATP-dependent protein folding chaperone	http://amigo.geneontology.org/amigo/term/GO:0140662	Hsp70-15 HSP91 HSP70T-2 HSP60-3A AT4G16660
