# Supplementary material for: Genetic Variation in the Main Cultivar Collection of Castanea henryi Revealed by Genome Resequencing
Source: Curr Issues Mol Biol. 2026 Feb 3;48(2):173. doi: 10.3390/cimb48020173 (PMC12940070; doi:10.3390/cimb48020173)
Supplement: Supplementary file 1 [file cimb-48-00173-s001.zip › File S11 Results of KEGG enrichment analysis.csv]

Enrichment FDR	nGenes	Pathway Genes	Fold Enrichment	Pathway	URL	Genes
5.11200857001575e-07	160	2329	1.57511727470162	Path:ath01100 Metabolic pathways	http://www.genome.jp/kegg-bin/show_pathway?ath01100	AT1G02810 PSAD-2 EFE AT1G07380 iPGAM1 AT1G10900 AT1G11860 AT1G12010 AT1G15120 FNR2 AT1G20270 PIP5K1 AT1G22100 AT1G22410 TH1 TPS9 AT1G30820 AK-HSDH I AT1G31690 AT1G31710 PRS2 TPPD ACC1 ACC2 AT1G44820 Lhca5 ATPI4K ALPHA AT1G49570 MUM4 FRUCT5 AT1G59950 AT1G59960 TPS10 AT1G60890 FED A UGE3 AT1G63770 AT1G65570 GAD2 PSBY AT1G67750 PPME1 CAD1 SUS6 LPAT4 HMG1 RHM1 AT1G80950 GAD3 GAD4 AT2G19680 TIM APL4 A…
1.24268801526313e-05	95	1272	1.7123750619797	Path:ath01110 Biosynthesis of secondary metabolites	http://www.genome.jp/kegg-bin/show_pathway?ath01110	EFE iPGAM1 AT1G11860 AT1G12010 AT1G22410 TPS9 AK-HSDH I AT1G31690 AT1G31710 PRS2 TPPD ACC1 ACC2 AT1G44820 AT1G49570 FRUCT5 AT1G59950 AT1G59960 TPS10 GAD2 CAD1 SUS6 ALPHA DOX2 LPAT4 HMG1 BAS LUP2 LUP1 GAD3 GAD4 TIM APL4 GLDP2 HEMD KCS12 CYP707A2 ENOC CYP710A1 AT2G35390 AT2G35840 AT2G41480 AT2G44530 DOX1 VTC4 LCAT3 MS2 ADT2 iPGAM2 ATBFRUCT1 CYP707A4 OASA2 PKP-ALPHA BAM1 GLYR1 AT3G50520 PAL2 NAGK BG…
0.00774785509120739	11	70	3.60294013040901	Path:ath00260 Glycine serine and threonine metabolism	http://www.genome.jp/kegg-bin/show_pathway?ath00260	iPGAM1 AT1G11860 AK-HSDH I AT1G31690 AT1G31710 GLDP2 iPGAM2 AT3G50520 AO1 AK-HSDH II GLDP1
0.0170257183688088	13	108	2.7598278776702	Path:ath00040 Pentose and glucuronate interconversions	http://www.genome.jp/kegg-bin/show_pathway?ath00040	AT1G02810 AT1G65570 AT1G67750 PPME1 AT2G45220 AT2G47550 AT3G07830 UGD2 AT3G59850 ATPMEPCRB AT5G19730 AT5G27870 AT5G61680
0.0170257183688088	8	47	3.90260439657456	Path:ath00410 beta-Alanine metabolism	http://www.genome.jp/kegg-bin/show_pathway?ath00410	AT1G31690 AT1G31710 GAD2 GAD3 GAD4 AO1 AT4G31810 GAD
0.0170257183688088	4	11	8.33738211995473	Path:ath00430 Taurine and hypotaurine metabolism	http://www.genome.jp/kegg-bin/show_pathway?ath00430	GAD2 GAD3 GAD4 GAD
0.019519113578114	5	20	5.73195020746888	Path:ath00650 Butanoate metabolism	http://www.genome.jp/kegg-bin/show_pathway?ath00650	GAD2 GAD3 GAD4 GLYR1 GAD
0.019519113578114	14	128	2.50772821576764	Path:ath00940 Phenylpropanoid biosynthesis	http://www.genome.jp/kegg-bin/show_pathway?ath00940	AT1G49570 CAD1 AT2G41480 PAL2 AT4G26220 AT4G30170 CCoAOMT1 CAD5 AT4G37520 AT4G37530 PRX52 AT5G39580 PER64 OMT1
0.0273326194786034	21	242	1.98960255135283	Path:ath01230 Biosynthesis of amino acids	http://www.genome.jp/kegg-bin/show_pathway?ath01230	iPGAM1 AT1G22410 AK-HSDH I PRS2 AT1G44820 TIM ENOC AT2G35390 AT2G44530 MS2 ADT2 iPGAM2 OASA2 PKP-ALPHA AT3G50520 NAGK AK-HSDH II DHS1 ATMS1 MS3 CYSD2
0.0300306100888958	5	23	4.98430452823381	Path:ath00909 Sesquiterpenoid and triterpenoid biosynthesis	http://www.genome.jp/kegg-bin/show_pathway?ath00909	AT1G78500 BAS CAMS1 LUP2 LUP1
0.066784769552568	4	18	5.09506685108345	Path:ath00450 Selenocompound metabolism	http://www.genome.jp/kegg-bin/show_pathway?ath00450	MS2 OVA1 ATMS1 MS3
0.066784769552568	15	169	2.03501190797712	Path:ath00500 Starch and sucrose metabolism	http://www.genome.jp/kegg-bin/show_pathway?ath00500	TPS9 TPPD FRUCT5 TPS10 SUS6 APL4 AT2G35840 ATBFRUCT1 BAM1 BGLU16 CT-BMY AMY1 GH9B18 TPPI SUS5
0.155937467654504	11	124	2.03391781555347	Path:ath00270 Cysteine and methionine metabolism	http://www.genome.jp/kegg-bin/show_pathway?ath00270	EFE AT1G12010 AK-HSDH I MS2 OASA2 AT4G17260 CMT2 AK-HSDH II ATMS1 MS3 CYSD2
0.155937467654504	8	77	2.38210917712992	Path:ath00562 Inositol phosphate metabolism	http://www.genome.jp/kegg-bin/show_pathway?ath00562	AT1G10900 PIP5K1 AT1G22100 ATPI4K ALPHA AT1G60890 TIM VTC4 IPK1
