# Supplementary material for: Genetic Variation in the Main Cultivar Collection of Castanea henryi Revealed by Genome Resequencing
Source: Curr Issues Mol Biol. 2026 Feb 3;48(2):173. doi: 10.3390/cimb48020173 (PMC12940070; doi:10.3390/cimb48020173)
Supplement: Supplementary file 1 [file cimb-48-00173-s001.zip › File S4 Permanova_results/File S3 Permanova_results/Descriptive Statistics of Phenotypic Traits.xlsx]

## Sheet: Cultivar
Sample	N	Bur thickness			Bur spines length			Bur weight			Nut weight			Nut width			Nut height			Nut length			Size index
		M±SD/mm	Min/mm	Max/mm	M±SD/mm	Min/mm	Max/mm	M±SD/g	Min/g	Max/g	M±SD/g	Min/g	Max/g	M±SD/mm	Min/mm	Max/mm	M±SD/mm	Min/mm	Max/mm	M±SD/mm	Min/mm	Max/mm	M±SD	Min	Max
HJO-1	9	2.58±0.53	2.09	3.76	8.5±2.52	5.78	14	29.32±5.62	22.88	39.83	10.08±1.58	7.66	12.26	22.21±0.54	21.7	23.25	30.46±1.67	28.82	32.99	23.15±0.42	22.39	23.7	22.68±0.41	22.06	23.2
HJO-2	9	4.33±0.95	3.52	6.06	8.71±0.69	7.75	9.88	18.82±1.91	15.8	21.61	10.04±1.46	7.47	12.19	23.8±1.73	21.72	27.25	26.98±1.83	25.06	30.89	25.05±1.82	22.69	28.03	24.42±1.75	22.21	27.64
HJO-3	9	3.78±0.96	2.18	4.8	9.71±1.78	7.06	11.91	21.48±4.55	15.61	29.77	8.23±1.78	5.29	11.16	22.81±1.45	20.32	24.62	25.14±2.22	21.82	28.57	24.05±1.14	22.25	25.49	23.43±1.29	21.47	25.04
HJO-4	9	3.33±0.91	2.22	4.79	9.83±1.04	8.61	11.78	38.26±7.19	28.08	48.4	15.01±1.57	12.02	16.5	28.07±1.16	26.56	30.28	33.28±0.97	32.3	35.12	29.48±1.32	27.92	31.66	28.77±1.18	27.24	30.54
HJO-5	9	3.44±0.8	2.55	5	8.51±1.35	5.53	9.93	22.33±3.57	17.48	25.66	7.97±0.84	6.57	9.14	22.77±3.35	18.76	27.08	28.91±1.64	26.68	31.67	23.48±1.91	21	27.46	23.13±2.31	19.88	25.59
HJO-6	9	2.98±0.67	2.33	4.43	11.18±1.9	9.05	14.46	21.01±2.69	15.24	23.72	7.75±1.54	5.78	9.86	23.11±1.56	19.61	25.01	27.31±1.95	22.93	29.74	23.62±1.46	21.77	25.97	23.36±1.41	20.69	25.12
HJO-7	9	2.97±0.91	1.86	4.53	9±0.64	8.13	9.94	25.28±3.81	19.92	31.26	8.44±1.05	6.44	9.6	22.88±1.83	19.99	24.99	30.47±4.85	26.36	39.04	23.62±1.76	21.07	25.85	23.25±1.74	20.53	25.21
HJO-8	9	2.92±1.04	1.79	4.51	7.55±0.75	6.26	8.42	30.94±6.93	24.2	46.26	11.71±2.72	9.02	17.13	25.56±2.42	22.54	28.86	30.36±1.27	27.98	32.04	28.28±2.64	25.22	31.64	26.92±2.09	24.71	29.93
HJO-9	9	2.7±0.67	1.61	3.68	8.56±1.46	5.56	10.46	26.62±6.09	18.91	35.68	8.14±1.69	5.03	10.3	22.92±2.17	20.75	27.53	26.69±2.47	22.55	29.37	24.81±2.19	22.26	29.45	23.86±2.17	21.51	28.49
HJO-10	9	2.85±0.78	1.78	4.46	8.42±1.34	6.47	10.95	14.05±2.26	10.91	17.56	7.75±1.26	6.07	10.02	22.68±0.95	21.5	24.4	29.42±1.19	27.98	31.46	23.25±1.09	21.78	24.73	22.96±0.98	21.76	24.33
HJO-11	9	3.76±1.49	2.22	7.29	9.55±2.56	6.5	15.73	17.45±3.5	13.04	23.28	5.48±0.97	4.05	7	19.56±1.96	17.57	22.52	26.15±4.42	20.98	34.32	19.56±1.96	17.57	22.52	19.56±1.96	17.57	22.52
HJO-12	9	2.83±0.7	1.62	3.75	13.19±2.34	9.6	15.92	23.24±4.07	18.88	31.8	10.1±1.34	8.11	12.25	25.01±2.55	22.14	29.04	28.63±2.16	25.03	31.2	26.6±2.81	23.54	30.36	25.8±2.62	22.97	29.55
HJO-13	9	2.25±0.43	1.71	3.07	7.02±0.89	5.83	8.26	13.07±3.16	10.09	17.77	3.27±0.83	2.48	4.7	14.14±0.77	13.4	15.86	20.77±1.29	18.54	22.81	17.97±0.97	17.11	20.07	16.06±0.75	15.26	17.42
HJO-14	9	3.58±1.13	2.13	5.01	6.47±0.97	4.51	7.97	13.17±4.71	8.71	21.66	5.85±0.87	4.11	7.09	20.11±0.36	19.67	20.57	25.07±3.4	19.23	29.96	21.23±0.41	20.46	21.85	20.67±0.33	20.2	21.14
HJO-15	9	2.51±0.49	1.94	3.33	9.78±1.11	8.7	12.28	22.63±1.92	20.86	26.86	9.82±2.51	5.89	14.66	24.9±1.06	23.67	27.33	24.14±1.76	21.73	26.84	26.3±1.93	24.37	30.33	25.6±1.32	24.02	27.92
HJO-16	9	2.82±0.61	2.09	3.96	6.52±1.19	4.66	8.43	10.64±1.11	8.56	12.25	5.43±1.03	4.08	7.55	22.39±2.91	19.47	27.91	27.25±2.72	22.51	31.3	24.6±2.46	20.95	27.81	23.49±2.41	20.21	27.62
HJO-17	9	2.42±0.41	1.77	3.02	7.65±0.85	6.79	9.16	22.19±3.01	18.53	27.7	8.77±2.23	4.66	11.16	20.74±2.53	15.68	24.44	26.44±2.28	22.6	30.27	21.89±1.4	20.17	24.72	21.32±1.77	18.49	24.58
HTNC-1	9	1.56±0.41	1.2	2.2	9.62±1.18	7.65	11.83	22.01±7.2	12.16	31.5	7.61±2.14	4.97	10.85	21.1±1.4	19.16	23.08	26.52±1.77	24.48	28.8	22.77±1.54	20.98	24.74	21.93±1.45	20.1	23.91
HTNC-2	9	1.59±0.18	1.27	1.87	9.97±0.86	8.82	11.6	19.58±3.34	12.92	24.19	8.01±0.72	7.29	9.6	21.95±1.11	20.53	23.77	27.16±2.31	23.85	31.04	23.47±1.36	21.66	25.29	22.71±1.22	21.1	24.49
HTNC-3	9	1.93±0.37	1.58	2.74	10±0.7	8.83	11.27	18.22±0.7	17.05	19.49	8.65±1.15	7.12	10.1	22.65±1.41	20.82	24.93	26.08±1.99	22.79	29.19	24.89±1.45	22.8	26.72	23.77±1.33	22.02	25.83
HTNC-4	9	1.54±0.25	1.24	1.87	9.65±0.98	8.05	10.85	19.23±4	14.22	26.29	8.62±3.99	3.61	15.68	22.33±1.56	20.23	24.33	27.27±1.71	24.51	29.29	24.3±1.67	22.29	26.65	23.31±1.58	21.5	25.1
HTNC-5	9	1.7±0.36	1.51	2.6	9.24±0.91	7.92	10.88	15.89±2.51	13.04	20.27	6.58±1.01	5.19	7.96	20.44±1.69	17.13	23.21	23.79±1.4	21.13	26.03	22.58±1.77	19.07	25.43	21.51±1.7	18.1	24.32
HTNC-6	9	2.1±0.27	1.75	2.43	10.09±0.53	9.2	10.82	17.96±3.79	13.49	25.86	7.36±1.91	5.12	11.65	21.18±1.82	17.98	22.92	26.5±2.17	23.18	28.41	23.2±1.93	19.54	25.58	22.19±1.85	18.76	24.08
HTNC-7	9	1.86±0.48	1.35	2.89	10.29±1.57	7.77	13.16	11.85±2.52	9.58	17.84	5.33±0.78	4.35	6.56	19.46±1.78	17.2	21.67	25.57±3.01	22.01	28.91	20.37±1.87	17.8	23.36	19.92±1.81	17.5	22.52
HTNC-8	9	1.3±0.27	0.88	1.74	10.39±0.81	9.16	11.35	13.79±2.43	10.03	17.01	5.9±1.38	4.22	7.83	20.25±0.82	19.01	21.73	22.97±1.58	21.37	26.25	21.58±0.9	19.76	22.81	20.91±0.81	19.39	21.94
HTNC-9	9	1.54±0.31	1.06	1.93	8.41±1.06	6.56	10.01	14.47±1.56	11.22	16.18	4.43±0.36	4.04	5.06	17.63±0.84	16.48	18.68	25.6±1.42	22.99	27.83	18.38±0.84	17.01	19.28	18±0.77	16.75	18.98
HTNC-10	9	1.66±0.34	1.21	2.28	9.86±1.58	7.17	12.92	17.75±4.87	9.44	22.62	7.18±2.23	3.52	10.54	21.6±0.9	20.17	23.11	25.73±1.41	22.96	27.41	22.46±0.91	21.5	23.95	22.03±0.87	21.06	23.53
HTNC-11	9	1.45±0.33	1.13	2.01	9.77±1.14	7.93	11.21	23.04±4.76	17.17	32.57	7.66±2.04	5.34	12.33	22.22±1.31	20.21	24.67	24.86±1.94	21	27.64	23.49±1.2	21.72	25.55	22.86±1.23	20.97	25.11
HTNC-12	9	1.41±0.19	1	1.73	9.53±0.43	8.82	10.31	10.86±1.34	9.12	13.27	5.3±1.04	4.2	7.35	19.36±1.04	18.19	20.99	24.12±1.2	22.08	26.03	20.47±1.32	19.01	22.72	19.92±1.16	18.73	21.86
HTNC-13	9	1.64±0.53	1.07	2.72	9.24±1.03	7.98	11.46	17.42±5.86	6.13	26.46	6.91±1.88	2.27	8.29	21.12±1.5	19.43	23.51	25.18±2.25	22.28	28.89	22.08±1.75	19.84	24.72	21.6±1.61	19.75	24.03
HTNC-14	9	1.59±0.25	1.32	2	9.92±1.55	8.51	13.06	15.64±2.65	10.79	19.43	5.97±0.41	5.44	6.66	20.34±1.13	19.11	22.08	23.82±2.03	18.78	25.8	21.26±7.27	16.87	40.5	20.8±3.52	17.99	29.9
HTNC-15	9	1.29±0.25	0.95	1.63	9.55±0.98	7.7	10.63	7.96±1.96	5.59	12.37	3.49±0.9	2.47	5.24	16.99±1.61	13.92	18.57	21.7±1.45	19.25	23.61	17.85±1.67	15.48	19.82	17.42±1.62	14.7	19.2
HTNC-16	9	1.54±0.29	1.13	1.93	10.47±0.62	9.39	11.32	14.54±3.42	9.46	18.59	6.29±1.04	4.8	7.76	20.73±1.05	19.07	22.4	25.82±1.33	24.29	28.53	21.63±1.01	20.32	23.7	21.18±0.99	19.7	23.05
HTNC-17	9	1.48±0.28	1.13	1.98	7.85±0.49	7.28	8.73	12.1±2.32	8.6	15.26	5.29±1.05	3.65	6.7	18.86±2.34	15.58	23.12	25.59±3.06	19.3	31.02	19.93±5.87	14.6	33.98	19.39±3.66	15.09	26.63
HTNC-18	9	1.37±0.3	0.94	1.9	9.11±0.84	7.82	10.69	8.2±0.88	7.03	9.67	3.85±0.48	3.37	4.86	17.55±0.71	16.41	18.7	21.85±1.26	20.46	24.07	18.52±1.22	16.52	20.46	18.03±0.88	17.06	19.58
HTNC-19	9	1.42±0.36	1.04	2.09	9.45±0.73	8.68	11.06	11.8±2.43	7.28	15.03	5.47±1.4	3.35	8.05	19.49±1.99	15.53	21.57	24.37±2.53	19.68	27.24	20.6±1.72	17.3	22.76	20.04±1.84	16.42	22.17
HTNC-21	9	1.64±0.27	1.26	1.95	9.98±0.88	8.77	11.3	14.62±3.17	10.79	19.55	7.5±1.42	5.52	9.68	22.41±1.41	20.3	24.14	26.24±1.16	25.04	27.88	23.97±1.25	22.57	25.62	23.19±1.31	21.44	24.77
HTNC-22	9	1.73±0.27	1.35	2.12	7.78±0.64	6.98	9.24	11.33±1.26	9.72	13.56	6.23±1	5.11	8.15	20.95±1.28	18.85	23.22	25.78±2.02	21.96	28.02	22.37±1.67	20.45	24.47	21.66±1.4	19.76	23.68
HTNC-23	9	1.79±0.47	1.04	2.34	9.81±1.87	6.04	11.78	17.6±2.68	14.41	21.55	8.6±2.41	5.3	11.33	23.12±2.69	16.13	24.88	25.4±3.45	17.78	28.5	26.76±0.97	25.78	28.94	24.94±1.01	22.54	25.99
HTNC-24	9	1.45±0.19	1.21	1.79	9.19±0.57	8.61	10.22	10.65±5.11	6.66	21.06	4.8±2.05	3.26	9.08	18.44±1.57	16.24	20.92	23.55±1.22	21.3	25.22	19.69±1.65	17.27	22.17	19.06±1.59	16.76	21.27
HTNC-25	9	1.61±0.22	1.35	1.94	9.98±1.3	7.8	11.5	17.11±8.04	6.93	26.12	7.27±3.02	3.91	10.62	21.47±0.82	20.71	22.82	26.17±2.97	22.24	29.4	22.47±0.94	21.29	23.82	21.97±0.84	21.05	23.16
HTNC-26	9	2.01±0.3	1.64	2.57	11.81±0.7	10.66	12.79	24.05±1.95	20.08	26.42	12.84±1.41	10.19	14.72	26.13±0.85	25.21	27.7	32.32±1.78	28.61	35.47	27.56±1.08	26.26	29.42	26.84±0.95	25.76	28.56
Total	378	2.2±0.98	0.88	7.29	9.31±1.73	4.51	15.92	18.05±7.32	5.59	48.4	7.4±2.85	2.27	17.13	21.46±3	13.4	30.28	26.22±3.36	17.78	39.04	22.85±3.35	14.6	40.5	22.15±3.04	14.7	30.54

## Sheet: Group
Sample	Bur thickness			Bur spines length			Bur weight			Nut weight			Nut width			Nut height			Nut length			Size index
	M±SD/mm	Min/mm	Max/mm	M±SD/mm	Min/mm	Max/mm	M±SD/g	Min/g	Max/g	M±SD/g	Min/g	Max/g	M±SD/mm	Min/mm	Max/mm	M±SD/mm	Min/mm	Max/mm	M±SD/mm	Min/mm	Max/mm	M±SD	Min	Max
HJO	2.98±1	1.2	7.29	8.88±2.14	4.51	15.92	21.81±7.96	8.56	48.4	8.41±2.98	2.48	17.13	22.49±3.36	13.4	30.28	27.44±3.62	18.54	39.04	23.87±3.2	17.11	31.66	23.18±3.18	15.26	30.54
HTNC	1.61±0.37	0.88	2.89	9.64±1.27	6.04	13.16	15.24±5.28	5.59	32.57	6.65±2.5	2.27	15.68	20.69±2.45	13.92	27.7	25.31±2.83	17.78	35.47	22.08±3.26	14.6	40.5	21.39±2.69	14.7	29.9
Total	2.2±0.98	0.88	7.29	9.31±1.73	4.51	15.92	18.05±7.32	5.59	48.4	7.4±2.85	2.27	17.13	21.46±3	13.4	30.28	26.22±3.36	17.78	39.04	22.85±3.35	14.6	40.5	22.15±3.04	14.7	30.54
