# Supplementary material for: Genetic Variation in the Main Cultivar Collection of Castanea henryi Revealed by Genome Resequencing
Source: Curr Issues Mol Biol. 2026 Feb 3;48(2):173. doi: 10.3390/cimb48020173 (PMC12940070; doi:10.3390/cimb48020173)
Supplement: Supplementary file 1 [file cimb-48-00173-s001.zip › File S4 Permanova_results/File S3 Permanova_results/Statistical results of PERMANOVA analysis for individual traits/anova_results.csv]

Trait	F_value	P_value	Mean_HJO	Mean_HTNC	Difference	Significance
Involucre_thickness	423.7334327	1.36E-63	3.061764706	1.608044444	1.453720261	***
Involucral_spines_length	20.71877603	7.19E-06	8.832091503	9.638444444	-0.806352941	***
Bur_weight	81.64397422	8.70E-18	21.79464052	15.50671111	6.287929412	***
Nut_weight	38.79900457	1.26E-09	8.461633987	6.685466667	1.77616732	***
Nut_height	40.86955445	4.83E-10	27.49823529	25.35866667	2.139568627	***
average_nut_width	36.7446203	3.28E-09	23.2529085	21.408	1.844908497	***
