# Supplementary material for: Genetic Variation in the Main Cultivar Collection of Castanea henryi Revealed by Genome Resequencing
Source: Curr Issues Mol Biol. 2026 Feb 3;48(2):173. doi: 10.3390/cimb48020173 (PMC12940070; doi:10.3390/cimb48020173)
Supplement: Supplementary file 1 [file cimb-48-00173-s001.zip › File S4 Permanova_results/File S3 Permanova_results/Statistical results of PERMANOVA analysis for individual traits/permanova_single_results.csv]

Trait	F_value	R2	P_value
Involucre_thickness	423.7334327	0.52984334	0.001
Involucral_spines_length	20.71877603	0.052225348	0.001
Bur_weight	81.64397422	0.178400632	0.001
Nut_weight	38.79900457	0.09353688	0.001
Nut_height	40.86955445	0.098039192	0.001
average_nut_width	36.7446203	0.089025074	0.001
