# Supplementary material for: Genetic Variation in the Main Cultivar Collection of Castanea henryi Revealed by Genome Resequencing
Source: Curr Issues Mol Biol. 2026 Feb 3;48(2):173. doi: 10.3390/cimb48020173 (PMC12940070; doi:10.3390/cimb48020173)
Supplement: Supplementary file 1 [file cimb-48-00173-s001.zip › File S4 Permanova_results/File S3 Permanova_results/Statistical results of PERMANOVA analysis for the six integrated traits/descriptive_stats.csv]

Population	N	Involucre_thickness_mm_mean	Involucre_thickness_mm_sd	Involucral_spines_length_mm_mean	Involucral_spines_length_mm_sd	Bur_weight_g_mean	Bur_weight_g_sd	Nut_weight_g_mean	Nut_weight_g_sd	Nut_height_mm_mean	Nut_height_mm_sd	average_nut_width_mm_mean	average_nut_width_mm_sd
HJO	153	3.06176470588235	0.962152957015411	8.83209150326797	2.17259899344286	21.7946405228758	8.02093601196793	8.4616339869281	3.02475737554974	27.4982352941176	3.69668559189513	23.252908496732	3.24042179751072
HTNC	225	1.60804444444444	0.366380337337174	9.63844444444444	1.26271206768329	15.5067111111111	5.51132898406863	6.68546666666667	2.49431082666134	25.3586666666667	2.80174626668033	21.408	2.65240465359805
