# Supplementary material for: Genetic Variation in the Main Cultivar Collection of Castanea henryi Revealed by Genome Resequencing
Source: Curr Issues Mol Biol. 2026 Feb 3;48(2):173. doi: 10.3390/cimb48020173 (PMC12940070; doi:10.3390/cimb48020173)
Supplement: Supplementary file 1 [file cimb-48-00173-s001.zip › File S4 Permanova_results/File S3 Permanova_results/Statistical results of PERMANOVA analysis for the six integrated traits/permanova_results.txt]

PERMANOVA Analysis Results
===========================

Analysis date: Fri Dec 19 16:30:53 2025 

Data summary:
Total samples: 378 
HJO population: 153 
HTNC population: 225 

Traits analyzed:
[1] "Involucre_thickness_mm"      "Involucral_spines_length_mm" "Bur_weight_g"               
[4] "Nut_weight_g"                "Nut_height_mm"               "average_nut_width_mm"       

PERMANOVA results:
Permutation test for adonis under reduced model
Terms added sequentially (first to last)
Permutation: free
Number of permutations: 9999

adonis2(formula = dist_matrix ~ pop, data = data.frame(pop = group_info), permutations = 9999, method = "euclidean", by = "terms")
          Df SumOfSqs      R2      F Pr(>F)    
pop        1   392.48 0.17351 78.937  1e-04 ***
Residual 376  1869.52 0.82649                  
Total    377  2262.00 1.00000                  
---
Signif. codes:  0 ‘***’ 0.001 ‘**’ 0.01 ‘*’ 0.05 ‘.’ 0.1 ‘ ’ 1

Dispersion test results:

Permutation test for homogeneity of multivariate dispersions
Permutation: free
Number of permutations: 9999

Response: Distances
           Df Sum Sq Mean Sq      F N.Perm Pr(>F)    
Groups      1  52.32  52.318 60.426   9999  1e-04 ***
Residuals 376 325.55   0.866                         
---
Signif. codes:  0 ‘***’ 0.001 ‘**’ 0.01 ‘*’ 0.05 ‘.’ 0.1 ‘ ’ 1
