# Supplementary material for: Genetic Variation in the Main Cultivar Collection of Castanea henryi Revealed by Genome Resequencing
Source: Curr Issues Mol Biol. 2026 Feb 3;48(2):173. doi: 10.3390/cimb48020173 (PMC12940070; doi:10.3390/cimb48020173)
Supplement: Supplementary file 1 [file cimb-48-00173-s001.zip › File S5 Phenotypic_Euclidean_Distance_Matrix.xlsx]

## Sheet: Sheet 1
	1	2	3	4	5	6	7	8	9	10	11	12	13	14	15	16	17	18	19	20	21	22	23	24	25	26	27	28	29	30	31	32	33	34	35	36	37	38	39	40	41	42
1	0	3.14697	3.05677	4.43891	1.86916	2.95974	1.16077	2.54087	1.82424	2.64284	3.9143	4.1823	6.53303	4.33139	3.19505	4.06563	2.20561	2.66257	2.71945	2.92314	2.63031	3.85953	2.95329	4.43792	4.73798	4.70342	3.22936	3.05655	4.78926	3.34152	4.18299	6.37729	3.93912	4.44529	6.06614	4.58686	3.42679	3.91919	3.35337	5.11252	3.24384	3.80324
2	3.14697	0	1.59553	5.17923	1.8056	2.78293	2.53143	3.37131	2.49068	2.49861	3.37107	4.10137	6.55744	3.48846	2.74507	3.45662	3.07234	3.8757	3.69913	3.20026	3.59346	4.08841	3.36746	4.65314	4.97361	5.4322	3.83594	3.9715	5.04912	3.9216	4.50748	6.51075	4.41668	4.99659	6.15348	4.91536	3.71569	4.10503	3.39563	5.35918	3.89403	4.64081
3	3.05677	1.59553	0	5.71916	1.77003	1.73545	2.39308	3.95176	1.89534	2.52942	2.48095	3.55817	5.71903	3.34381	2.0904	3.52836	2.62229	2.89402	2.83249	2.38528	2.89109	3.03856	2.34846	3.60275	3.78513	4.53827	2.80847	2.88344	4.04186	2.93438	3.33509	5.43954	3.34471	4.27202	5.13258	3.91248	2.88542	3.5615	2.70413	4.35598	2.90638	4.67106
4	4.43891	5.17923	5.71916	0	5.25368	5.57177	4.68506	2.98305	5.1083	6.06038	7.6121	4.74082	10.7202	8.06399	5.14082	7.40214	6.2931	6.36117	6.11015	5.86689	5.86951	7.52892	6.441	8.20932	8.25054	8.97129	6.78952	6.3505	8.63146	7.09839	7.87268	10.3623	7.49948	8.59855	10.0542	8.44725	6.60942	7.73724	5.88387	9.08368	6.78799	3.4551
5	1.86916	1.8056	1.77003	5.25368	0	2.24164	1.03851	3.12417	1.48843	1.50681	2.67525	4.0726	5.83183	3.03426	2.80059	2.83499	1.98571	2.71157	2.66424	2.57963	2.64613	3.29645	2.43901	3.75178	4.2385	4.25653	2.87161	3.04589	4.18412	2.93084	3.65434	5.72709	3.48389	3.91954	5.38251	4.01275	2.95048	3.20242	2.98558	4.48784	2.91728	4.39658
6	2.95974	2.78293	1.73545	5.57177	2.24164	0	2.19492	4.26425	2.29843	2.54552	2.82886	2.35001	6.21265	4.33544	2.27864	4.10866	3.0853	2.30024	2.00658	1.8128	2.20795	2.92792	1.67651	3.04626	3.3074	4.39022	2.20433	2.39943	3.7131	2.63354	2.95459	5.26795	2.54913	4.23632	5.04846	3.58117	2.19279	3.6345	2.34209	4.16986	2.1983	3.65478
7	1.16077	2.53143	2.39308	4.68506	1.03851	2.19492	0	2.80996	1.58594	1.89635	3.26687	3.67707	6.36537	3.90223	2.91149	3.49746	2.28341	2.52752	2.43481	2.53766	2.4084	3.55313	2.46709	3.94411	4.39525	4.48656	2.88416	2.93232	4.42606	3.06174	3.83865	6.05524	3.50908	4.21173	5.74574	4.2384	2.96281	3.569	2.98876	4.78623	2.887	3.69371
8	2.54087	3.37131	3.95176	2.98305	3.12417	4.26425	2.80996	0	2.81513	3.86831	5.72552	4.67851	8.23826	5.49161	3.41384	4.72468	3.86267	4.40145	4.26645	4.01237	3.9482	5.33972	4.55672	6.28004	6.3146	6.70384	4.83317	4.43024	6.5035	4.95672	5.85531	8.20716	5.65981	6.19175	7.82305	6.31136	4.69243	5.26092	3.96678	6.88163	4.87552	3.76596
9	1.82424	2.49068	1.89534	5.1083	1.48843	2.29843	1.58594	2.81513	0	2.31716	3.3152	3.93381	5.75598	3.52046	1.90614	3.19029	1.74295	2.06579	2.16147	1.99752	2.06573	2.79834	2.17124	3.77079	3.78336	4.23954	2.42411	2.08837	3.99429	2.47256	3.25861	5.58699	3.25396	3.86861	5.23032	3.80637	2.58485	3.11009	2.23102	4.3286	2.53838	4.25448
10	2.64284	2.49861	2.52942	6.06038	1.50681	2.54552	1.89635	3.86831	2.31716	0	2.82879	4.37375	5.52187	2.81681	3.13062	2.07953	2.12677	2.55495	2.32035	2.30081	2.2588	2.83547	2.11742	3.07882	3.70281	3.68306	2.4417	3.00507	3.44109	2.46989	3.19026	5.07241	2.87174	3.14374	4.70704	3.28996	2.27954	2.26786	2.69579	3.79407	2.41644	4.51146
11	3.9143	3.37107	2.48095	7.6121	2.67525	2.82886	3.26687	5.72552	3.3152	2.82879	0	5.07423	4.17173	2.60856	4.15199	3.57729	2.86886	3.20975	3.37714	3.48423	3.67705	2.9701	2.67041	2.57996	3.44869	3.06264	2.99174	3.59957	3.17406	2.91132	2.91735	4.03171	3.00307	3.21587	3.8236	3.09495	3.40005	3.23086	4.05705	3.23262	3.04171	6.20859
12	4.1823	4.10137	3.55817	4.74082	4.0726	2.35001	3.67707	4.67851	3.93381	4.37375	5.07423	0	8.39225	6.54424	3.17552	6.02232	5.04437	4.00895	3.55567	3.23775	3.58647	4.83747	3.59996	4.97478	4.98113	6.4964	4.02421	3.9232	5.61559	4.56089	4.84559	7.1783	4.29864	6.31083	7.0109	5.50081	3.74906	5.61091	3.416	6.14643	3.96721	2.39105
13	6.53303	6.55744	5.71903	10.7202	5.83183	6.21265	6.36537	8.23826	5.75598	5.52187	4.17173	8.39225	0	3.65006	6.52241	4.85867	4.54687	5.00352	5.4568	5.69124	5.67442	3.94738	4.99237	3.96248	4.16913	2.71587	4.80226	5.24299	3.49333	4.30948	3.95675	2.69242	4.63338	3.02936	2.52561	3.53771	5.31794	3.93009	5.99016	2.93181	4.8928	9.24401
14	4.33139	3.48846	3.34381	8.06399	3.03426	4.33544	3.90223	5.49161	3.52046	2.81681	2.60856	6.54424	3.65006	0	4.49278	2.00742	2.58328	3.90538	4.10192	4.05016	4.14514	3.26042	3.61472	3.66569	4.19483	3.30354	3.71358	4.19426	3.6231	3.32544	3.66456	4.44724	4.00542	2.87663	4.02578	3.53975	3.93626	2.56531	4.32577	3.55121	3.81288	7.09819
15	3.19505	2.74507	2.0904	5.14082	2.80059	2.27864	2.91149	3.41384	1.90614	3.13062	4.15199	3.17552	6.52241	4.49278	0	4.01017	2.98013	2.61797	2.396	1.67434	2.20708	2.98855	2.45784	4.07019	3.66037	5.08054	2.61589	2.16282	4.23313	2.84549	3.40064	5.85263	3.37228	4.61085	5.51751	4.08951	2.43625	3.66612	1.54043	4.68245	2.72164	3.80095
16	4.06563	3.45662	3.52836	7.40214	2.83499	4.10866	3.49746	4.72468	3.19029	2.07953	3.57729	6.02232	4.85867	2.00742	4.01017	0	2.77256	3.59453	3.5634	3.44465	3.45106	3.16742	3.30944	3.74533	4.14987	3.75505	3.39147	3.84173	3.67144	3.1149	3.69853	4.9723	3.76984	2.99434	4.51294	3.56432	3.25361	2.0307	3.4921	3.83027	3.44741	6.21359
17	2.20561	3.07234	2.62229	6.2931	1.98571	3.0853	2.28341	3.86267	1.74295	2.12677	2.86886	5.04437	4.54687	2.58328	2.98013	2.77256	0	1.95089	2.2698	2.41794	2.24729	2.27663	2.18718	3.16262	3.36301	3.07116	2.22481	2.31794	3.19787	1.95757	2.75811	4.62474	2.91834	2.66135	4.24126	3.00901	2.62212	2.20082	2.84908	3.38694	2.32642	5.21474
18	2.66257	3.8757	2.89402	6.36117	2.71157	2.30024	2.52752	4.40145	2.06579	2.55495	3.20975	4.00895	5.00352	3.90538	2.61797	3.59453	1.95089	0	0.692109	1.35049	0.993755	1.5349	1.002	2.26833	2.17309	2.92095	0.816113	0.844344	2.45008	1.01248	1.7191	4.12119	1.54006	2.68111	3.84351	2.25375	1.37836	2.30608	1.91992	2.87465	0.863357	4.43261
19	2.71945	3.69913	2.83249	6.11015	2.66424	2.00658	2.43481	4.26645	2.16147	2.32035	3.37714	3.55567	5.4568	4.10192	2.396	3.5634	2.2698	0.692109	0	0.893085	0.497199	1.75775	0.828372	2.33634	2.291	3.30621	0.813436	1.06733	2.61365	1.25356	1.93396	4.38817	1.49106	2.9695	4.1114	2.4343	0.918045	2.38781	1.52807	3.12422	0.745186	3.93147
20	2.92314	3.20026	2.38528	5.86689	2.57963	1.8128	2.53766	4.01237	1.99752	2.30081	3.48423	3.23775	5.69124	4.05016	1.67434	3.44465	2.41794	1.35049	0.893085	0	0.770147	1.8686	1.03262	2.69496	2.48648	3.82851	1.21569	1.27189	2.93065	1.59212	2.2082	4.70011	1.9073	3.37859	4.39123	2.77535	0.892723	2.54577	0.791968	3.45011	1.22693	3.76302
21	2.63031	3.59346	2.89109	5.86951	2.64613	2.20795	2.4084	3.9482	2.06573	2.2588	3.67705	3.58647	5.67442	4.14514	2.20708	3.45106	2.24729	0.993755	0.497199	0.770147	0	1.94639	1.15713	2.70597	2.58755	3.5927	1.15308	1.20812	2.89025	1.48552	2.26031	4.69314	1.87485	3.14133	4.38528	2.71136	0.994942	2.40183	1.26019	3.39978	1.11023	3.74116
22	3.85953	4.08841	3.03856	7.52892	3.29645	2.92792	3.55313	5.33972	2.79834	2.83547	2.9701	4.83747	3.94738	3.26042	2.98855	3.16742	2.27663	1.5349	1.75775	1.8686	1.94639	0	1.43519	1.61888	1.20519	2.30561	1.05772	1.57051	1.3661	0.676437	0.774095	2.98512	1.31398	1.9076	2.63015	1.21463	1.48835	1.55447	2.18642	1.74532	1.19459	5.57167
23	2.95329	3.36746	2.34846	6.441	2.43901	1.67651	2.46709	4.55672	2.17124	2.11742	2.67041	3.59996	4.99237	3.61472	2.45784	3.30944	2.18718	1.002	0.828372	1.03262	1.15713	1.43519	0	1.8393	2.01421	3.01141	0.715298	1.37448	2.2744	1.09796	1.58281	3.99354	1.20966	2.74056	3.71995	2.11107	0.952916	2.20708	1.69897	2.75383	0.689727	4.34918
24	4.43792	4.65314	3.60275	8.20932	3.75178	3.04626	3.94411	6.28004	3.77079	3.07882	2.57996	4.97478	3.96248	3.66569	4.07019	3.74533	3.16262	2.26833	2.33634	2.69496	2.70597	1.61888	1.8393	0	1.3694	1.9022	1.70164	2.63608	0.989013	1.66107	1.1294	2.38034	0.988267	1.96284	2.20804	0.959417	2.05746	2.19434	3.20871	1.36462	1.65059	5.9074
25	4.73798	4.97361	3.78513	8.25054	4.2385	3.3074	4.39525	6.3146	3.78336	3.70281	3.44869	4.98113	4.16913	4.19483	3.66037	4.14987	3.36301	2.17309	2.291	2.48648	2.58755	1.20519	2.01421	1.3694	0	2.49134	1.57996	2.11759	1.09466	1.52178	0.676466	2.43633	1.1504	2.38167	2.23763	1.08167	1.92962	2.40859	2.8038	1.53741	1.62153	5.94136
26	4.70342	5.4322	4.53827	8.97129	4.25653	4.39022	4.48656	6.70384	4.23954	3.68306	3.06264	6.4964	2.71587	3.30354	5.08054	3.75505	3.07116	2.92095	3.30621	3.82851	3.5927	2.30561	3.01141	1.9022	2.49134	0	2.72758	3.38655	1.60842	2.32182	2.11904	2.0846	2.45341	1.00246	1.83749	1.55934	3.28609	2.21131	4.29776	1.30004	2.74838	7.09026
27	3.22936	3.83594	2.80847	6.78952	2.87161	2.20433	2.88416	4.83317	2.42411	2.4417	2.99174	4.02421	4.80226	3.71358	2.61589	3.39147	2.22481	0.816113	0.813436	1.21569	1.15308	1.05772	0.715298	1.70164	1.57996	2.72758	0	1.05227	1.89315	0.586365	1.15126	3.64849	0.918235	2.41661	3.36268	1.71766	0.843251	1.95567	1.79651	2.39919	0.23179	4.6606
28	3.05655	3.9715	2.88344	6.3505	3.04589	2.39943	2.93232	4.43024	2.08837	3.00507	3.59957	3.9232	5.24299	4.19426	2.16282	3.84173	2.31794	0.844344	1.06733	1.27189	1.20812	1.57051	1.37448	2.63608	2.11759	3.38655	1.05227	0	2.67768	1.25029	1.79788	4.29451	1.82618	3.09763	4.00923	2.50398	1.46381	2.59896	1.63048	3.11728	1.19559	4.47927
29	4.78926	5.04912	4.04186	8.63146	4.18412	3.7131	4.42606	6.5035	3.99429	3.44109	3.17406	5.61559	3.49333	3.6231	4.23313	3.67144	3.19787	2.45008	2.61365	2.93065	2.89025	1.3661	2.2744	0.989013	1.09466	1.60842	1.89315	2.67768	0	1.61606	1.01034	1.84163	1.3903	1.45747	1.54441	0.21098	2.24889	1.84439	3.3048	0.611816	1.90097	6.39639
30	3.34152	3.9216	2.93438	7.09839	2.93084	2.63354	3.06174	4.95672	2.47256	2.46989	2.91132	4.56089	4.30948	3.32544	2.84549	3.1149	1.95757	1.01248	1.25356	1.59212	1.48552	0.676437	1.09796	1.66107	1.52178	2.32182	0.586365	1.25029	1.61606	0	0.981609	3.33882	1.14522	1.93572	3.00422	1.42226	1.21488	1.53028	2.06764	2.04418	0.73452	5.13539
31	4.18299	4.50748	3.33509	7.87268	3.65434	2.95459	3.83865	5.85531	3.25861	3.19026	2.91735	4.84559	3.95675	3.66456	3.40064	3.69853	2.75811	1.7191	1.93396	2.2082	2.26031	0.774095	1.58281	1.1294	0.676466	2.11904	1.15126	1.79788	1.01034	0.981609	0	2.57049	0.919992	1.99773	2.30986	0.889959	1.70303	2.00531	2.63407	1.44425	1.23428	5.73786
32	6.37729	6.51075	5.43954	10.3623	5.72709	5.26795	6.05524	8.20716	5.58699	5.07241	4.03171	7.1783	2.69242	4.44724	5.85263	4.9723	4.62474	4.12119	4.38817	4.70011	4.69314	2.98512	3.99354	2.38034	2.43633	2.0846	3.64849	4.29451	1.84163	3.33882	2.57049	0	3.07405	2.45622	0.511241	2.00919	4.06417	3.34882	5.04461	1.35884	3.67441	8.15388
33	3.93912	4.41668	3.34471	7.49948	3.48389	2.54913	3.50908	5.65981	3.25396	2.87174	3.00307	4.29864	4.63338	4.00542	3.37228	3.76984	2.91834	1.54006	1.49106	1.9073	1.87485	1.31398	1.20966	0.988267	1.1504	2.45341	0.918235	1.82618	1.3903	1.14522	0.919992	3.07405	0	2.31551	2.87021	1.2715	1.26145	2.17502	2.43232	1.94563	0.819377	5.11016
34	4.44529	4.99659	4.27202	8.59855	3.91954	4.23632	4.21173	6.19175	3.86861	3.14374	3.21587	6.31083	3.02936	2.87663	4.61085	2.99434	2.66135	2.68111	2.9695	3.37859	3.14133	1.9076	2.74056	1.96284	2.38167	1.00246	2.41661	3.09763	1.45747	1.93572	1.99773	2.45622	2.31551	0	2.05429	1.37175	2.80937	1.3125	3.751	1.33956	2.44417	6.73242
35	6.06614	6.15348	5.13258	10.0542	5.38251	5.04846	5.74574	7.82305	5.23032	4.70704	3.8236	7.0109	2.52561	4.02578	5.51751	4.51294	4.24126	3.84351	4.1114	4.39123	4.38528	2.63015	3.71995	2.20804	2.23763	1.83749	3.36268	4.00923	1.54441	3.00422	2.30986	0.511241	2.87021	2.05429	0	1.7028	3.76197	2.89833	4.71188	1.01525	3.40197	7.91942
36	4.58686	4.91536	3.91248	8.44725	4.01275	3.58117	4.2384	6.31136	3.80637	3.28996	3.09495	5.50081	3.53771	3.53975	4.08951	3.56432	3.00901	2.25375	2.4343	2.77535	2.71136	1.21463	2.11107	0.959417	1.08167	1.55934	1.71766	2.50398	0.21098	1.42226	0.889959	2.00919	1.2715	1.37175	1.7028	0	2.10826	1.71721	3.16613	0.725658	1.72947	6.24524
37	3.42679	3.71569	2.88542	6.60942	2.95048	2.19279	2.96281	4.69243	2.58485	2.27954	3.40005	3.74906	5.31794	3.93626	2.43625	3.25361	2.62212	1.37836	0.918045	0.892723	0.994942	1.48835	0.952916	2.05746	1.92962	3.28609	0.843251	1.46381	2.24889	1.21488	1.70303	4.06417	1.26145	2.80937	3.76197	2.10826	0	2.03702	1.30451	2.8161	0.773772	4.28734
38	3.91919	4.10503	3.5615	7.73724	3.20242	3.6345	3.569	5.26092	3.11009	2.26786	3.23086	5.61091	3.93009	2.56531	3.66612	2.0307	2.20082	2.30608	2.38781	2.54577	2.40183	1.55447	2.20708	2.19434	2.40859	2.21131	1.95567	2.59896	1.84439	1.53028	2.00531	3.34882	2.17502	1.3125	2.89833	1.71721	2.03702	0	2.78007	2.07148	1.99973	5.92329
39	3.35337	3.39563	2.70413	5.88387	2.98558	2.34209	2.98876	3.96678	2.23102	2.69579	4.05705	3.416	5.99016	4.32577	1.54043	3.4921	2.84908	1.91992	1.52807	0.791968	1.26019	2.18642	1.69897	3.20871	2.8038	4.29776	1.79651	1.63048	3.3048	2.06764	2.63407	5.04461	2.43232	3.751	4.71188	3.16613	1.30451	2.78007	0	3.81787	1.82867	3.85341
40	5.11252	5.35918	4.35598	9.08368	4.48784	4.16986	4.78623	6.88163	4.3286	3.79407	3.23262	6.14643	2.93181	3.55121	4.68245	3.83027	3.38694	2.87465	3.12422	3.45011	3.39978	1.74532	2.75383	1.36462	1.53741	1.30004	2.39919	3.11728	0.611816	2.04418	1.44425	1.35884	1.94563	1.33956	1.01525	0.725658	2.8161	2.07148	3.81787	0	2.42677	6.94871
41	3.24384	3.89403	2.90638	6.78799	2.91728	2.1983	2.887	4.87552	2.53838	2.41644	3.04171	3.96721	4.8928	3.81288	2.72164	3.44741	2.32642	0.863357	0.745186	1.22693	1.11023	1.19459	0.689727	1.65059	1.62153	2.74838	0.23179	1.19559	1.90097	0.73452	1.23428	3.67441	0.819377	2.44417	3.40197	1.72947	0.773772	1.99973	1.82867	2.42677	0	4.57056
42	3.80324	4.64081	4.67106	3.4551	4.39658	3.65478	3.69371	3.76596	4.25448	4.51146	6.20859	2.39105	9.24401	7.09819	3.80095	6.21359	5.21474	4.43261	3.93147	3.76302	3.74116	5.57167	4.34918	5.9074	5.94136	7.09026	4.6606	4.47927	6.39639	5.13539	5.73786	8.15388	5.11016	6.73242	7.91942	6.24524	4.28734	5.92329	3.85341	6.94871	4.57056	0
