# Supplementary material for: Genetic Variation in the Main Cultivar Collection of Castanea henryi Revealed by Genome Resequencing
Source: Curr Issues Mol Biol. 2026 Feb 3;48(2):173. doi: 10.3390/cimb48020173 (PMC12940070; doi:10.3390/cimb48020173)
Supplement: Supplementary file 1 [file cimb-48-00173-s001.zip › File S6 Summary of sequencing information of Castanea henryi.xlsx]

## Sheet: qc_stat
Sample	RawReads	RawBases	CleanReads	CleanBases	CleanRatio	Q20	Q30	GC
HJO1	55448882	8313537232	55185814	8163818816	0.9953	0.9883	0.9572	0.3566
HJO10	71753424	10758715668	71114564	10475203307	0.9911	0.981	0.9375	0.3546
HJO11	83219860	12477913092	82506838	12149759260	0.9914	0.9814	0.9383	0.3505
HJO12	76709548	11501202248	75960502	11177238229	0.9902	0.9813	0.9386	0.3546
HJO13	78230156	11729804332	77597602	11436069133	0.9919	0.9826	0.9415	0.3539
HJO14	87277082	13086762050	86590206	12764191629	0.9921	0.9823	0.9405	0.3517
HJO15	91940200	13785203168	91200854	13446020085	0.992	0.9829	0.9423	0.3522
HJO16	81590234	12234032788	80941982	11927633173	0.9921	0.9829	0.9422	0.3511
HJO17	71842096	10772349630	71169928	10468587693	0.9906	0.9812	0.938	0.3469
HJO2	55281712	8289061800	55052496	8149877017	0.9959	0.9885	0.9573	0.3524
HJO3	55545786	8328455876	55299940	8189806712	0.9956	0.9886	0.9579	0.353
HJO4	47717312	7154437852	47502528	7031382006	0.9955	0.9884	0.9573	0.3593
HJO5	61776760	9262302554	61433142	9077019787	0.9944	0.9865	0.952	0.3522
HJO6	58779486	8812478460	58506728	8658564627	0.9954	0.9881	0.9561	0.358
HJO7	59644364	8942357630	59066052	8695794764	0.9903	0.9806	0.9361	0.359
HJO8	50619724	7589559748	50409224	7459078744	0.9958	0.9887	0.958	0.3503
HJO9	52605708	7886053202	52204062	7706476943	0.9924	0.9864	0.9525	0.3585
HTNC1	35771296	5365694400	35088768	5123961977	0.9809	0.9739	0.9183	0.3696
HTNC10	56740226	8498524914	56175810	8267780388	0.9901	0.9823	0.9412	0.3748
HTNC11	101407240	15189773880	100436502	14798590266	0.9904	0.9825	0.9416	0.3777
HTNC12	84447754	12651108830	83648748	12326061123	0.9905	0.9827	0.9419	0.3767
HTNC13	58716046	8793677496	58217844	8580180769	0.9915	0.9842	0.9462	0.3782
HTNC14	40068856	6002101286	39811056	5876559943	0.9936	0.9871	0.9539	0.3742
HTNC15	39531038	5919294700	39258782	5793284827	0.9931	0.9862	0.9515	0.377
HTNC16	53366784	7995978532	52833622	7783543198	0.99	0.9821	0.9406	0.3816
HTNC17	53203348	7965685698	52710640	7768495663	0.9907	0.9833	0.944	0.4046
HTNC18	54905780	8227433862	54311742	7997439521	0.9892	0.9811	0.9381	0.3776
HTNC19	60222208	9020342470	59633304	8786557309	0.9902	0.9823	0.9411	0.3821
HTNC2	57596606	8639490900	56361054	8235353836	0.9785	0.9746	0.9198	0.3629
HTNC21	45010922	6738425840	44678004	6588650536	0.9926	0.9856	0.9499	0.3752
HTNC22	43058942	6449590252	42751230	6307914783	0.9929	0.9856	0.9498	0.3723
HTNC23	51851724	7768190454	51444878	7586971449	0.9922	0.9832	0.9433	0.3839
HTNC24	51587122	7729248428	51149562	7532364562	0.9915	0.9822	0.9407	0.3691
HTNC25	41077528	6151800306	40783368	6015996398	0.9928	0.9856	0.9498	0.3728
HTNC26	39202286	5872115406	38956852	5750229109	0.9937	0.9866	0.9525	0.3727
HTNC3	44256730	6627365868	43955028	6482120039	0.9932	0.9859	0.9505	0.3679
HTNC4	35541360	5331204000	34832708	5108115312	0.9801	0.9789	0.9306	0.3632
HTNC5	48251348	7237702200	47333262	6923481856	0.981	0.9756	0.9222	0.3596
HTNC6	31973656	4796048400	31085678	4510004709	0.9722	0.9675	0.9035	0.3625
HTNC7	46411340	6953597942	46093094	6803988940	0.9931	0.9861	0.9509	0.3674
HTNC8	42499820	6362625212	42214578	6222989921	0.9933	0.986	0.9512	0.3824
HTNC9	59983452	8983646226	59589014	8794796345	0.9934	0.986	0.9511	0.3803

## Sheet: mapRate
sample	totalReads	mappedReads	mapRate	paired	single	selfANDmate	mapDiffCHR	Quality	Duplicate
HCJO1	55185828	54295642	0.9839	49369616	253124	54042518	3084972	1921779	0.259587
HCJO10	71114562	69893584	0.9828	63307708	442298	69451286	4791568	3155961	0.228361
HCJO11	82506850	81314116	0.9855	74633296	455284	80858832	4663218	2935964	0.234308
HCJO12	75960526	74919931	0.9863	67258264	431141	74488790	4426438	2716284	0.234515
HCJO13	77597600	76546227	0.9865	70691494	374771	76171456	4123254	2568356	0.229479
HCJO14	86590206	85583498	0.9884	79156922	391986	85191512	4595780	2769626	0.234217
HCJO15	91200868	89669742	0.9832	81535720	538414	89131328	5816094	3743475	0.24084
HCJO16	80941982	79789144	0.9858	73418818	403464	79385680	4506942	2848112	0.212534
HCJO17	71169934	70207773	0.9865	63765840	397795	69809978	4276806	2719959	0.142174
HCJO2	55052498	54422094	0.9885	50002112	225140	54196954	2979306	1821728	0.239679
HCJO3	55299948	54529685	0.9861	49712392	275135	54254550	3380526	2222909	0.239569
HCJO4	47502538	46756549	0.9843	43041510	253833	46502716	2592382	1713854	0.228813
HCJO5	61433148	60639344	0.9871	55381920	287144	60352200	3521142	2215712	0.235619
HCJO6	58506738	57704205	0.9863	52845512	286563	57417642	3416350	2174585	0.241421
HCJO7	59066084	58076940	0.9833	53008866	346744	57730196	3490006	2220955	0.226472
HCJO8	50409234	49692847	0.9858	45897696	224395	49468452	2710840	1728230	0.207538
HCJO9	52204090	51300258	0.9827	45342922	342954	50957304	3411680	2198235	0.23261
HCTN1	35089670	33962581	0.9679	29954056	359649	33602932	2894256	1907627	0.14961
HCTN10	56175918	54544809	0.971	49920462	361173	54183636	3348816	2212790	0.214196
HCTN11	100436680	97994344	0.9757	90291540	522214	97472130	5756604	3734585	0.220177
HCTN12	83648874	81438496	0.9736	75053062	486412	80952084	4757520	3131697	0.20809
HCTN13	58217912	55991056	0.9617	51490718	306770	55684286	3304366	2183572	0.217319
HCTN14	39811272	37976200	0.9539	34836662	217870	37758330	2271154	1466149	0.145093
HCTN15	39258976	37705635	0.9604	34830184	205389	37500246	2130382	1360070	0.129981
HCTN16	52833736	50753195	0.9606	46965906	287231	50465964	2800656	1793137	0.209406
HCTN17	52710776	51514113	0.9773	47910516	224553	51289560	2655158	1638293	0.20728
HCTN18	54311816	53139488	0.9784	49149434	283380	52856108	2944936	1841351	0.218621
HCTN19	59633426	58686854	0.9841	54261840	273214	58413640	3315584	2091477	0.238713
HCTN2	56362240	54870531	0.9735	46735076	602583	54267948	6306304	4527830	0.153365
HCTN21	44678308	43093289	0.9645	39750886	220297	42872992	2495202	1609998	0.138681
HCTN22	42751454	41567391	0.9723	38353940	207501	41359890	2368652	1492758	0.149993
HCTN23	51444938	49806037	0.9681	46104518	239201	49566836	2700706	1727344	0.207946
HCTN24	51149680	50267558	0.9828	46465024	253228	50014330	2701060	1704153	0.206034
HCTN25	40783568	39912848	0.9787	36831256	192660	39720188	2285168	1440908	0.130282
HCTN26	38957022	37852309	0.9716	34770912	198985	37653324	2221038	1421083	0.142174
HCTN3	43955308	43034802	0.9791	39684300	219266	42815536	2424872	1532784	0.147807
HCTN4	34833378	33533320	0.9627	28752330	375336	33157984	3667282	2615736	0.15146
HCTN5	47334464	46004038	0.9719	39873184	483398	45520640	4642348	3283020	0.179117
HCTN6	31086524	30096301	0.9681	26419182	375957	29720344	2628060	1753811	0.154998
HCTN7	46093400	45269175	0.9821	41722120	231533	45037642	2621630	1684023	0.140417
HCTN8	42214724	40650886	0.963	37154016	237090	40413796	2552102	1699562	0.145371
HCTN9	59589198	57249788	0.9607	52453552	365164	56884624	3515844	2333693	0.135756
