# Supplementary material for: Genetic Variation in the Main Cultivar Collection of Castanea henryi Revealed by Genome Resequencing
Source: Curr Issues Mol Biol. 2026 Feb 3;48(2):173. doi: 10.3390/cimb48020173 (PMC12940070; doi:10.3390/cimb48020173)
Supplement: Supplementary file 1 [file cimb-48-00173-s001.zip › File S8 The distribution of SNPs across the 12 chromosomes..xlsx]

## Sheet: snp_density_1mb
chr	window_start	window_end	snp_count
C.henryi.final_hic_scaffold_9	0	999999	197
C.henryi.final_hic_scaffold_9	1e+06	1999999	94
C.henryi.final_hic_scaffold_9	2e+06	2999999	165
C.henryi.final_hic_scaffold_9	3e+06	3999999	258
C.henryi.final_hic_scaffold_9	4e+06	4999999	236
C.henryi.final_hic_scaffold_9	5e+06	5999999	150
C.henryi.final_hic_scaffold_9	6e+06	6999999	282
C.henryi.final_hic_scaffold_9	7e+06	7999999	192
C.henryi.final_hic_scaffold_9	8e+06	8999999	112
C.henryi.final_hic_scaffold_9	9e+06	9999999	277
C.henryi.final_hic_scaffold_9	1e+07	10999999	141
C.henryi.final_hic_scaffold_9	1.1e+07	11999999	225
C.henryi.final_hic_scaffold_9	1.2e+07	12999999	80
C.henryi.final_hic_scaffold_9	1.3e+07	13999999	181
C.henryi.final_hic_scaffold_9	1.4e+07	14999999	138
C.henryi.final_hic_scaffold_9	1.5e+07	15999999	97
C.henryi.final_hic_scaffold_9	1.6e+07	16999999	213
C.henryi.final_hic_scaffold_9	1.7e+07	17999999	217
C.henryi.final_hic_scaffold_9	1.8e+07	18999999	259
C.henryi.final_hic_scaffold_9	1.9e+07	19999999	248
C.henryi.final_hic_scaffold_9	2e+07	20999999	162
C.henryi.final_hic_scaffold_9	2.1e+07	21999999	174
C.henryi.final_hic_scaffold_9	2.2e+07	22999999	183
C.henryi.final_hic_scaffold_9	2.3e+07	23999999	124
C.henryi.final_hic_scaffold_9	2.4e+07	24999999	134
C.henryi.final_hic_scaffold_9	2.5e+07	25999999	245
C.henryi.final_hic_scaffold_9	2.6e+07	26999999	164
C.henryi.final_hic_scaffold_9	2.7e+07	27999999	93
C.henryi.final_hic_scaffold_9	2.8e+07	28999999	138
C.henryi.final_hic_scaffold_9	2.9e+07	29999999	229
C.henryi.final_hic_scaffold_9	3e+07	30999999	147
C.henryi.final_hic_scaffold_9	3.1e+07	31999999	77
C.henryi.final_hic_scaffold_9	3.2e+07	32999999	110
C.henryi.final_hic_scaffold_9	3.3e+07	33999999	356
C.henryi.final_hic_scaffold_9	3.4e+07	34999999	373
C.henryi.final_hic_scaffold_9	3.5e+07	35999999	134
C.henryi.final_hic_scaffold_9	3.6e+07	36999999	252
C.henryi.final_hic_scaffold_9	3.7e+07	37999999	103
C.henryi.final_hic_scaffold_9	3.8e+07	38999999	177
C.henryi.final_hic_scaffold_9	3.9e+07	39999999	128
C.henryi.final_hic_scaffold_9	4e+07	40999999	249
C.henryi.final_hic_scaffold_9	4.1e+07	41999999	165
C.henryi.final_hic_scaffold_9	4.2e+07	42999999	204
C.henryi.final_hic_scaffold_9	4.3e+07	43999999	193
C.henryi.final_hic_scaffold_9	4.4e+07	44999999	208
C.henryi.final_hic_scaffold_9	4.5e+07	45999999	216
C.henryi.final_hic_scaffold_9	4.6e+07	46999999	214
C.henryi.final_hic_scaffold_9	4.7e+07	47999999	231
C.henryi.final_hic_scaffold_9	4.8e+07	48999999	315
C.henryi.final_hic_scaffold_9	4.9e+07	49999999	188
C.henryi.final_hic_scaffold_9	5e+07	50999999	310
C.henryi.final_hic_scaffold_9	5.1e+07	51999999	199
C.henryi.final_hic_scaffold_9	5.2e+07	52999999	35
C.henryi.final_hic_scaffold_8	0	999999	200
C.henryi.final_hic_scaffold_8	1e+06	1999999	246
C.henryi.final_hic_scaffold_8	2e+06	2999999	166
C.henryi.final_hic_scaffold_8	3e+06	3999999	171
C.henryi.final_hic_scaffold_8	4e+06	4999999	151
C.henryi.final_hic_scaffold_8	5e+06	5999999	201
C.henryi.final_hic_scaffold_8	6e+06	6999999	225
C.henryi.final_hic_scaffold_8	7e+06	7999999	122
C.henryi.final_hic_scaffold_8	8e+06	8999999	232
C.henryi.final_hic_scaffold_8	9e+06	9999999	156
C.henryi.final_hic_scaffold_8	1e+07	10999999	215
C.henryi.final_hic_scaffold_8	1.1e+07	11999999	180
C.henryi.final_hic_scaffold_8	1.2e+07	12999999	123
C.henryi.final_hic_scaffold_8	1.3e+07	13999999	124
C.henryi.final_hic_scaffold_8	1.4e+07	14999999	155
C.henryi.final_hic_scaffold_8	1.5e+07	15999999	175
C.henryi.final_hic_scaffold_8	1.6e+07	16999999	92
C.henryi.final_hic_scaffold_8	1.7e+07	17999999	105
C.henryi.final_hic_scaffold_8	1.8e+07	18999999	139
C.henryi.final_hic_scaffold_8	1.9e+07	19999999	332
C.henryi.final_hic_scaffold_8	2e+07	20999999	136
C.henryi.final_hic_scaffold_8	2.1e+07	21999999	122
C.henryi.final_hic_scaffold_8	2.2e+07	22999999	143
C.henryi.final_hic_scaffold_8	2.3e+07	23999999	132
C.henryi.final_hic_scaffold_8	2.4e+07	24999999	125
C.henryi.final_hic_scaffold_8	2.5e+07	25999999	168
C.henryi.final_hic_scaffold_8	2.6e+07	26999999	156
C.henryi.final_hic_scaffold_8	2.7e+07	27999999	77
C.henryi.final_hic_scaffold_8	2.8e+07	28999999	132
C.henryi.final_hic_scaffold_8	2.9e+07	29999999	239
C.henryi.final_hic_scaffold_8	3e+07	30999999	90
C.henryi.final_hic_scaffold_8	3.1e+07	31999999	51
C.henryi.final_hic_scaffold_8	3.2e+07	32999999	166
C.henryi.final_hic_scaffold_8	3.3e+07	33999999	160
C.henryi.final_hic_scaffold_8	3.4e+07	34999999	135
C.henryi.final_hic_scaffold_8	3.5e+07	35999999	69
C.henryi.final_hic_scaffold_8	3.6e+07	36999999	92
C.henryi.final_hic_scaffold_8	3.7e+07	37999999	67
C.henryi.final_hic_scaffold_8	3.8e+07	38999999	109
C.henryi.final_hic_scaffold_8	3.9e+07	39999999	125
C.henryi.final_hic_scaffold_8	4e+07	40999999	142
C.henryi.final_hic_scaffold_8	4.1e+07	41999999	113
C.henryi.final_hic_scaffold_8	4.2e+07	42999999	330
C.henryi.final_hic_scaffold_8	4.3e+07	43999999	72
C.henryi.final_hic_scaffold_8	4.4e+07	44999999	280
C.henryi.final_hic_scaffold_8	4.5e+07	45999999	178
C.henryi.final_hic_scaffold_8	4.6e+07	46999999	163
C.henryi.final_hic_scaffold_8	4.7e+07	47999999	176
C.henryi.final_hic_scaffold_8	4.8e+07	48999999	310
C.henryi.final_hic_scaffold_8	4.9e+07	49999999	162
C.henryi.final_hic_scaffold_8	5e+07	50999999	227
C.henryi.final_hic_scaffold_8	5.1e+07	51999999	150
C.henryi.final_hic_scaffold_8	5.2e+07	52999999	235
C.henryi.final_hic_scaffold_8	5.3e+07	53999999	267
C.henryi.final_hic_scaffold_8	5.4e+07	54999999	382
C.henryi.final_hic_scaffold_8	5.5e+07	55999999	362
C.henryi.final_hic_scaffold_8	5.6e+07	56999999	427
C.henryi.final_hic_scaffold_7	0	999999	245
C.henryi.final_hic_scaffold_7	1e+06	1999999	212
C.henryi.final_hic_scaffold_7	2e+06	2999999	155
C.henryi.final_hic_scaffold_7	3e+06	3999999	287
C.henryi.final_hic_scaffold_7	4e+06	4999999	168
C.henryi.final_hic_scaffold_7	5e+06	5999999	204
C.henryi.final_hic_scaffold_7	6e+06	6999999	104
C.henryi.final_hic_scaffold_7	7e+06	7999999	87
C.henryi.final_hic_scaffold_7	8e+06	8999999	143
C.henryi.final_hic_scaffold_7	9e+06	9999999	150
C.henryi.final_hic_scaffold_7	1e+07	10999999	144
C.henryi.final_hic_scaffold_7	1.1e+07	11999999	126
C.henryi.final_hic_scaffold_7	1.2e+07	12999999	167
C.henryi.final_hic_scaffold_7	1.3e+07	13999999	145
C.henryi.final_hic_scaffold_7	1.4e+07	14999999	140
C.henryi.final_hic_scaffold_7	1.5e+07	15999999	198
C.henryi.final_hic_scaffold_7	1.6e+07	16999999	91
C.henryi.final_hic_scaffold_7	1.7e+07	17999999	139
C.henryi.final_hic_scaffold_7	1.8e+07	18999999	156
C.henryi.final_hic_scaffold_7	1.9e+07	19999999	136
C.henryi.final_hic_scaffold_7	2e+07	20999999	195
C.henryi.final_hic_scaffold_7	2.1e+07	21999999	156
C.henryi.final_hic_scaffold_7	2.2e+07	22999999	180
C.henryi.final_hic_scaffold_7	2.3e+07	23999999	82
C.henryi.final_hic_scaffold_7	2.4e+07	24999999	86
C.henryi.final_hic_scaffold_7	2.5e+07	25999999	172
C.henryi.final_hic_scaffold_7	2.6e+07	26999999	105
C.henryi.final_hic_scaffold_7	2.7e+07	27999999	144
C.henryi.final_hic_scaffold_7	2.8e+07	28999999	291
C.henryi.final_hic_scaffold_7	2.9e+07	29999999	97
C.henryi.final_hic_scaffold_7	3e+07	30999999	84
C.henryi.final_hic_scaffold_7	3.1e+07	31999999	107
C.henryi.final_hic_scaffold_7	3.2e+07	32999999	135
C.henryi.final_hic_scaffold_7	3.3e+07	33999999	249
C.henryi.final_hic_scaffold_7	3.4e+07	34999999	129
C.henryi.final_hic_scaffold_7	3.5e+07	35999999	134
C.henryi.final_hic_scaffold_7	3.6e+07	36999999	123
C.henryi.final_hic_scaffold_7	3.7e+07	37999999	78
C.henryi.final_hic_scaffold_7	3.8e+07	38999999	107
C.henryi.final_hic_scaffold_7	3.9e+07	39999999	104
C.henryi.final_hic_scaffold_7	4e+07	40999999	92
C.henryi.final_hic_scaffold_7	4.1e+07	41999999	141
C.henryi.final_hic_scaffold_7	4.2e+07	42999999	154
C.henryi.final_hic_scaffold_7	4.3e+07	43999999	253
C.henryi.final_hic_scaffold_7	4.4e+07	44999999	199
C.henryi.final_hic_scaffold_7	4.5e+07	45999999	104
C.henryi.final_hic_scaffold_7	4.6e+07	46999999	81
C.henryi.final_hic_scaffold_7	4.7e+07	47999999	138
C.henryi.final_hic_scaffold_7	4.8e+07	48999999	146
C.henryi.final_hic_scaffold_7	4.9e+07	49999999	181
C.henryi.final_hic_scaffold_7	5e+07	50999999	131
C.henryi.final_hic_scaffold_7	5.1e+07	51999999	191
C.henryi.final_hic_scaffold_7	5.2e+07	52999999	174
C.henryi.final_hic_scaffold_7	5.3e+07	53999999	214
C.henryi.final_hic_scaffold_7	5.4e+07	54999999	200
C.henryi.final_hic_scaffold_7	5.5e+07	55999999	260
C.henryi.final_hic_scaffold_7	5.6e+07	56999999	230
C.henryi.final_hic_scaffold_7	5.7e+07	57999999	6
C.henryi.final_hic_scaffold_6	0	999999	298
C.henryi.final_hic_scaffold_6	1e+06	1999999	550
C.henryi.final_hic_scaffold_6	2e+06	2999999	283
C.henryi.final_hic_scaffold_6	3e+06	3999999	225
C.henryi.final_hic_scaffold_6	4e+06	4999999	176
C.henryi.final_hic_scaffold_6	5e+06	5999999	216
C.henryi.final_hic_scaffold_6	6e+06	6999999	252
C.henryi.final_hic_scaffold_6	7e+06	7999999	204
C.henryi.final_hic_scaffold_6	8e+06	8999999	178
C.henryi.final_hic_scaffold_6	9e+06	9999999	148
C.henryi.final_hic_scaffold_6	1e+07	10999999	89
C.henryi.final_hic_scaffold_6	1.1e+07	11999999	80
C.henryi.final_hic_scaffold_6	1.2e+07	12999999	111
C.henryi.final_hic_scaffold_6	1.3e+07	13999999	48
C.henryi.final_hic_scaffold_6	1.4e+07	14999999	76
C.henryi.final_hic_scaffold_6	1.5e+07	15999999	96
C.henryi.final_hic_scaffold_6	1.6e+07	16999999	134
C.henryi.final_hic_scaffold_6	1.7e+07	17999999	114
C.henryi.final_hic_scaffold_6	1.8e+07	18999999	95
C.henryi.final_hic_scaffold_6	1.9e+07	19999999	111
C.henryi.final_hic_scaffold_6	2e+07	20999999	119
C.henryi.final_hic_scaffold_6	2.1e+07	21999999	62
C.henryi.final_hic_scaffold_6	2.2e+07	22999999	80
C.henryi.final_hic_scaffold_6	2.3e+07	23999999	67
C.henryi.final_hic_scaffold_6	2.4e+07	24999999	59
C.henryi.final_hic_scaffold_6	2.5e+07	25999999	74
C.henryi.final_hic_scaffold_6	2.6e+07	26999999	145
C.henryi.final_hic_scaffold_6	2.7e+07	27999999	155
C.henryi.final_hic_scaffold_6	2.8e+07	28999999	136
C.henryi.final_hic_scaffold_6	2.9e+07	29999999	148
C.henryi.final_hic_scaffold_6	3e+07	30999999	218
C.henryi.final_hic_scaffold_6	3.1e+07	31999999	136
C.henryi.final_hic_scaffold_6	3.2e+07	32999999	156
C.henryi.final_hic_scaffold_6	3.3e+07	33999999	217
C.henryi.final_hic_scaffold_6	3.4e+07	34999999	330
C.henryi.final_hic_scaffold_6	3.5e+07	35999999	197
C.henryi.final_hic_scaffold_6	3.6e+07	36999999	157
C.henryi.final_hic_scaffold_6	3.7e+07	37999999	220
C.henryi.final_hic_scaffold_6	3.8e+07	38999999	211
C.henryi.final_hic_scaffold_6	3.9e+07	39999999	154
C.henryi.final_hic_scaffold_6	4e+07	40999999	184
C.henryi.final_hic_scaffold_6	4.1e+07	41999999	90
C.henryi.final_hic_scaffold_5	0	999999	130
C.henryi.final_hic_scaffold_5	1e+06	1999999	157
C.henryi.final_hic_scaffold_5	2e+06	2999999	337
C.henryi.final_hic_scaffold_5	3e+06	3999999	240
C.henryi.final_hic_scaffold_5	4e+06	4999999	214
C.henryi.final_hic_scaffold_5	5e+06	5999999	245
C.henryi.final_hic_scaffold_5	6e+06	6999999	229
C.henryi.final_hic_scaffold_5	7e+06	7999999	217
C.henryi.final_hic_scaffold_5	8e+06	8999999	276
C.henryi.final_hic_scaffold_5	9e+06	9999999	80
C.henryi.final_hic_scaffold_5	1e+07	10999999	103
C.henryi.final_hic_scaffold_5	1.1e+07	11999999	147
C.henryi.final_hic_scaffold_5	1.2e+07	12999999	333
C.henryi.final_hic_scaffold_5	1.3e+07	13999999	361
C.henryi.final_hic_scaffold_5	1.4e+07	14999999	261
C.henryi.final_hic_scaffold_5	1.5e+07	15999999	171
C.henryi.final_hic_scaffold_5	1.6e+07	16999999	165
C.henryi.final_hic_scaffold_5	1.7e+07	17999999	177
C.henryi.final_hic_scaffold_5	1.8e+07	18999999	128
C.henryi.final_hic_scaffold_5	1.9e+07	19999999	200
C.henryi.final_hic_scaffold_5	2e+07	20999999	221
C.henryi.final_hic_scaffold_5	2.1e+07	21999999	280
C.henryi.final_hic_scaffold_5	2.2e+07	22999999	212
C.henryi.final_hic_scaffold_5	2.3e+07	23999999	223
C.henryi.final_hic_scaffold_5	2.4e+07	24999999	216
C.henryi.final_hic_scaffold_5	2.5e+07	25999999	259
C.henryi.final_hic_scaffold_5	2.6e+07	26999999	131
C.henryi.final_hic_scaffold_5	2.7e+07	27999999	111
C.henryi.final_hic_scaffold_5	2.8e+07	28999999	78
C.henryi.final_hic_scaffold_5	2.9e+07	29999999	44
C.henryi.final_hic_scaffold_5	3e+07	30999999	74
C.henryi.final_hic_scaffold_5	3.1e+07	31999999	96
C.henryi.final_hic_scaffold_5	3.2e+07	32999999	168
C.henryi.final_hic_scaffold_5	3.3e+07	33999999	294
C.henryi.final_hic_scaffold_5	3.4e+07	34999999	188
C.henryi.final_hic_scaffold_5	3.5e+07	35999999	352
C.henryi.final_hic_scaffold_5	3.6e+07	36999999	154
C.henryi.final_hic_scaffold_5	3.7e+07	37999999	198
C.henryi.final_hic_scaffold_5	3.8e+07	38999999	163
C.henryi.final_hic_scaffold_5	3.9e+07	39999999	245
C.henryi.final_hic_scaffold_5	4e+07	40999999	362
C.henryi.final_hic_scaffold_5	4.1e+07	41999999	143
C.henryi.final_hic_scaffold_5	4.2e+07	42999999	77
C.henryi.final_hic_scaffold_5	4.3e+07	43999999	200
C.henryi.final_hic_scaffold_5	4.4e+07	44999999	181
C.henryi.final_hic_scaffold_5	4.5e+07	45999999	290
C.henryi.final_hic_scaffold_5	4.6e+07	46999999	156
C.henryi.final_hic_scaffold_5	4.7e+07	47999999	123
C.henryi.final_hic_scaffold_5	4.8e+07	48999999	173
C.henryi.final_hic_scaffold_5	4.9e+07	49999999	253
C.henryi.final_hic_scaffold_5	5e+07	50999999	208
C.henryi.final_hic_scaffold_5	5.1e+07	51999999	106
C.henryi.final_hic_scaffold_5	5.2e+07	52999999	182
C.henryi.final_hic_scaffold_5	5.3e+07	53999999	152
C.henryi.final_hic_scaffold_5	5.4e+07	54999999	184
C.henryi.final_hic_scaffold_5	5.5e+07	55999999	141
C.henryi.final_hic_scaffold_5	5.6e+07	56999999	197
C.henryi.final_hic_scaffold_5	5.7e+07	57999999	153
C.henryi.final_hic_scaffold_5	5.8e+07	58999999	105
C.henryi.final_hic_scaffold_5	5.9e+07	59999999	191
C.henryi.final_hic_scaffold_5	6e+07	60999999	165
C.henryi.final_hic_scaffold_5	6.1e+07	61999999	135
C.henryi.final_hic_scaffold_5	6.2e+07	62999999	259
C.henryi.final_hic_scaffold_5	6.3e+07	63999999	281
C.henryi.final_hic_scaffold_5	6.4e+07	64999999	151
C.henryi.final_hic_scaffold_5	6.5e+07	65999999	194
C.henryi.final_hic_scaffold_5	6.6e+07	66999999	153
C.henryi.final_hic_scaffold_5	6.7e+07	67999999	252
C.henryi.final_hic_scaffold_5	6.8e+07	68999999	135
C.henryi.final_hic_scaffold_5	6.9e+07	69999999	335
C.henryi.final_hic_scaffold_5	7e+07	70999999	261
C.henryi.final_hic_scaffold_5	7.1e+07	71999999	312
C.henryi.final_hic_scaffold_5	7.2e+07	72999999	421
C.henryi.final_hic_scaffold_4	0	999999	218
C.henryi.final_hic_scaffold_4	1e+06	1999999	196
C.henryi.final_hic_scaffold_4	2e+06	2999999	237
C.henryi.final_hic_scaffold_4	3e+06	3999999	217
C.henryi.final_hic_scaffold_4	4e+06	4999999	215
C.henryi.final_hic_scaffold_4	5e+06	5999999	222
C.henryi.final_hic_scaffold_4	6e+06	6999999	197
C.henryi.final_hic_scaffold_4	7e+06	7999999	223
C.henryi.final_hic_scaffold_4	8e+06	8999999	430
C.henryi.final_hic_scaffold_4	9e+06	9999999	182
C.henryi.final_hic_scaffold_4	1e+07	10999999	160
C.henryi.final_hic_scaffold_4	1.1e+07	11999999	254
C.henryi.final_hic_scaffold_4	1.2e+07	12999999	302
C.henryi.final_hic_scaffold_4	1.3e+07	13999999	158
C.henryi.final_hic_scaffold_4	1.4e+07	14999999	113
C.henryi.final_hic_scaffold_4	1.5e+07	15999999	119
C.henryi.final_hic_scaffold_4	1.6e+07	16999999	129
C.henryi.final_hic_scaffold_4	1.7e+07	17999999	113
C.henryi.final_hic_scaffold_4	1.8e+07	18999999	127
C.henryi.final_hic_scaffold_4	1.9e+07	19999999	145
C.henryi.final_hic_scaffold_4	2e+07	20999999	77
C.henryi.final_hic_scaffold_4	2.1e+07	21999999	115
C.henryi.final_hic_scaffold_4	2.2e+07	22999999	125
C.henryi.final_hic_scaffold_4	2.3e+07	23999999	107
C.henryi.final_hic_scaffold_4	2.4e+07	24999999	97
C.henryi.final_hic_scaffold_4	2.5e+07	25999999	135
C.henryi.final_hic_scaffold_4	2.6e+07	26999999	109
C.henryi.final_hic_scaffold_4	2.7e+07	27999999	61
C.henryi.final_hic_scaffold_4	2.8e+07	28999999	128
C.henryi.final_hic_scaffold_4	2.9e+07	29999999	147
C.henryi.final_hic_scaffold_4	3e+07	30999999	126
C.henryi.final_hic_scaffold_4	3.1e+07	31999999	212
C.henryi.final_hic_scaffold_4	3.2e+07	32999999	152
C.henryi.final_hic_scaffold_4	3.3e+07	33999999	364
C.henryi.final_hic_scaffold_4	3.4e+07	34999999	129
C.henryi.final_hic_scaffold_4	3.5e+07	35999999	126
C.henryi.final_hic_scaffold_4	3.6e+07	36999999	143
C.henryi.final_hic_scaffold_4	3.7e+07	37999999	122
C.henryi.final_hic_scaffold_4	3.8e+07	38999999	70
C.henryi.final_hic_scaffold_4	3.9e+07	39999999	65
C.henryi.final_hic_scaffold_4	4e+07	40999999	43
C.henryi.final_hic_scaffold_4	4.1e+07	41999999	39
C.henryi.final_hic_scaffold_4	4.2e+07	42999999	40
C.henryi.final_hic_scaffold_4	4.3e+07	43999999	51
C.henryi.final_hic_scaffold_4	4.4e+07	44999999	49
C.henryi.final_hic_scaffold_4	4.5e+07	45999999	224
C.henryi.final_hic_scaffold_4	4.6e+07	46999999	176
C.henryi.final_hic_scaffold_4	4.7e+07	47999999	117
C.henryi.final_hic_scaffold_4	4.8e+07	48999999	195
C.henryi.final_hic_scaffold_4	4.9e+07	49999999	128
C.henryi.final_hic_scaffold_4	5e+07	50999999	107
C.henryi.final_hic_scaffold_4	5.1e+07	51999999	86
C.henryi.final_hic_scaffold_4	5.2e+07	52999999	127
C.henryi.final_hic_scaffold_4	5.3e+07	53999999	153
C.henryi.final_hic_scaffold_4	5.4e+07	54999999	123
C.henryi.final_hic_scaffold_4	5.5e+07	55999999	92
C.henryi.final_hic_scaffold_4	5.6e+07	56999999	129
C.henryi.final_hic_scaffold_4	5.7e+07	57999999	188
C.henryi.final_hic_scaffold_4	5.8e+07	58999999	109
C.henryi.final_hic_scaffold_4	5.9e+07	59999999	57
C.henryi.final_hic_scaffold_4	6e+07	60999999	252
C.henryi.final_hic_scaffold_4	6.1e+07	61999999	79
C.henryi.final_hic_scaffold_4	6.2e+07	62999999	147
C.henryi.final_hic_scaffold_4	6.3e+07	63999999	153
C.henryi.final_hic_scaffold_4	6.4e+07	64999999	154
C.henryi.final_hic_scaffold_4	6.5e+07	65999999	151
C.henryi.final_hic_scaffold_4	6.6e+07	66999999	60
C.henryi.final_hic_scaffold_4	6.7e+07	67999999	64
C.henryi.final_hic_scaffold_4	6.8e+07	68999999	169
C.henryi.final_hic_scaffold_4	6.9e+07	69999999	166
C.henryi.final_hic_scaffold_4	7e+07	70999999	93
C.henryi.final_hic_scaffold_4	7.1e+07	71999999	202
C.henryi.final_hic_scaffold_4	7.2e+07	72999999	115
C.henryi.final_hic_scaffold_4	7.3e+07	73999999	89
C.henryi.final_hic_scaffold_4	7.4e+07	74999999	117
C.henryi.final_hic_scaffold_4	7.5e+07	75999999	135
C.henryi.final_hic_scaffold_4	7.6e+07	76999999	151
C.henryi.final_hic_scaffold_4	7.7e+07	77999999	149
C.henryi.final_hic_scaffold_4	7.8e+07	78999999	141
C.henryi.final_hic_scaffold_4	7.9e+07	79999999	179
C.henryi.final_hic_scaffold_4	8e+07	80999999	227
C.henryi.final_hic_scaffold_4	8.1e+07	81999999	211
C.henryi.final_hic_scaffold_4	8.2e+07	82999999	200
C.henryi.final_hic_scaffold_4	8.3e+07	83999999	223
C.henryi.final_hic_scaffold_4	8.4e+07	84999999	247
C.henryi.final_hic_scaffold_4	8.5e+07	85999999	160
C.henryi.final_hic_scaffold_4	8.6e+07	86999999	144
C.henryi.final_hic_scaffold_4	8.7e+07	87999999	167
C.henryi.final_hic_scaffold_4	8.8e+07	88999999	221
C.henryi.final_hic_scaffold_4	8.9e+07	89999999	176
C.henryi.final_hic_scaffold_4	9e+07	90999999	248
C.henryi.final_hic_scaffold_4	9.1e+07	91999999	228
C.henryi.final_hic_scaffold_4	9.2e+07	92999999	152
C.henryi.final_hic_scaffold_4	9.3e+07	93999999	234
C.henryi.final_hic_scaffold_4	9.4e+07	94999999	124
C.henryi.final_hic_scaffold_4	9.5e+07	95999999	184
C.henryi.final_hic_scaffold_4	9.6e+07	96999999	64
C.henryi.final_hic_scaffold_3	1e+06	1999999	117
C.henryi.final_hic_scaffold_3	2e+06	2999999	199
C.henryi.final_hic_scaffold_3	3e+06	3999999	225
C.henryi.final_hic_scaffold_3	4e+06	4999999	169
C.henryi.final_hic_scaffold_3	5e+06	5999999	103
C.henryi.final_hic_scaffold_3	6e+06	6999999	324
C.henryi.final_hic_scaffold_3	7e+06	7999999	189
C.henryi.final_hic_scaffold_3	8e+06	8999999	210
C.henryi.final_hic_scaffold_3	9e+06	9999999	181
C.henryi.final_hic_scaffold_3	1e+07	10999999	214
C.henryi.final_hic_scaffold_3	1.1e+07	11999999	195
C.henryi.final_hic_scaffold_3	1.2e+07	12999999	85
C.henryi.final_hic_scaffold_3	1.3e+07	13999999	106
C.henryi.final_hic_scaffold_3	1.4e+07	14999999	133
C.henryi.final_hic_scaffold_3	1.5e+07	15999999	255
C.henryi.final_hic_scaffold_3	1.6e+07	16999999	177
C.henryi.final_hic_scaffold_3	1.7e+07	17999999	153
C.henryi.final_hic_scaffold_3	1.8e+07	18999999	147
C.henryi.final_hic_scaffold_3	1.9e+07	19999999	106
C.henryi.final_hic_scaffold_3	2e+07	20999999	107
C.henryi.final_hic_scaffold_3	2.1e+07	21999999	262
C.henryi.final_hic_scaffold_3	2.2e+07	22999999	76
C.henryi.final_hic_scaffold_3	2.3e+07	23999999	195
C.henryi.final_hic_scaffold_3	2.4e+07	24999999	76
C.henryi.final_hic_scaffold_3	2.5e+07	25999999	119
C.henryi.final_hic_scaffold_3	2.6e+07	26999999	42
C.henryi.final_hic_scaffold_3	2.7e+07	27999999	62
C.henryi.final_hic_scaffold_3	2.8e+07	28999999	59
C.henryi.final_hic_scaffold_3	2.9e+07	29999999	59
C.henryi.final_hic_scaffold_3	3e+07	30999999	109
C.henryi.final_hic_scaffold_3	3.1e+07	31999999	112
C.henryi.final_hic_scaffold_3	3.2e+07	32999999	237
C.henryi.final_hic_scaffold_3	3.3e+07	33999999	251
C.henryi.final_hic_scaffold_3	3.4e+07	34999999	61
C.henryi.final_hic_scaffold_3	3.5e+07	35999999	97
C.henryi.final_hic_scaffold_3	3.6e+07	36999999	172
C.henryi.final_hic_scaffold_3	3.7e+07	37999999	142
C.henryi.final_hic_scaffold_3	3.8e+07	38999999	143
C.henryi.final_hic_scaffold_3	3.9e+07	39999999	129
C.henryi.final_hic_scaffold_3	4e+07	40999999	104
C.henryi.final_hic_scaffold_3	4.1e+07	41999999	106
C.henryi.final_hic_scaffold_3	4.2e+07	42999999	120
C.henryi.final_hic_scaffold_3	4.3e+07	43999999	95
C.henryi.final_hic_scaffold_3	4.4e+07	44999999	135
C.henryi.final_hic_scaffold_3	4.5e+07	45999999	80
C.henryi.final_hic_scaffold_3	4.6e+07	46999999	138
C.henryi.final_hic_scaffold_3	4.7e+07	47999999	215
C.henryi.final_hic_scaffold_3	4.8e+07	48999999	113
C.henryi.final_hic_scaffold_3	4.9e+07	49999999	133
C.henryi.final_hic_scaffold_3	5e+07	50999999	178
C.henryi.final_hic_scaffold_3	5.1e+07	51999999	107
C.henryi.final_hic_scaffold_3	5.2e+07	52999999	148
C.henryi.final_hic_scaffold_3	5.3e+07	53999999	216
C.henryi.final_hic_scaffold_3	5.4e+07	54999999	166
C.henryi.final_hic_scaffold_3	5.5e+07	55999999	190
C.henryi.final_hic_scaffold_3	5.6e+07	56999999	212
C.henryi.final_hic_scaffold_3	5.7e+07	57999999	164
C.henryi.final_hic_scaffold_3	5.8e+07	58999999	221
C.henryi.final_hic_scaffold_3	5.9e+07	59999999	219
C.henryi.final_hic_scaffold_3	6e+07	60999999	210
C.henryi.final_hic_scaffold_3	6.1e+07	61999999	148
C.henryi.final_hic_scaffold_3	6.2e+07	62999999	55
C.henryi.final_hic_scaffold_2	0	999999	50
C.henryi.final_hic_scaffold_2	1e+06	1999999	102
C.henryi.final_hic_scaffold_2	2e+06	2999999	79
C.henryi.final_hic_scaffold_2	3e+06	3999999	70
C.henryi.final_hic_scaffold_2	4e+06	4999999	74
C.henryi.final_hic_scaffold_2	5e+06	5999999	65
C.henryi.final_hic_scaffold_2	6e+06	6999999	96
C.henryi.final_hic_scaffold_2	7e+06	7999999	74
C.henryi.final_hic_scaffold_2	8e+06	8999999	37
C.henryi.final_hic_scaffold_2	9e+06	9999999	82
C.henryi.final_hic_scaffold_2	1e+07	10999999	135
C.henryi.final_hic_scaffold_2	1.1e+07	11999999	114
C.henryi.final_hic_scaffold_2	1.2e+07	12999999	125
C.henryi.final_hic_scaffold_2	1.3e+07	13999999	197
C.henryi.final_hic_scaffold_2	1.4e+07	14999999	174
C.henryi.final_hic_scaffold_2	1.5e+07	15999999	120
C.henryi.final_hic_scaffold_2	1.6e+07	16999999	108
C.henryi.final_hic_scaffold_2	1.7e+07	17999999	201
C.henryi.final_hic_scaffold_2	1.8e+07	18999999	170
C.henryi.final_hic_scaffold_2	1.9e+07	19999999	65
C.henryi.final_hic_scaffold_2	2e+07	20999999	135
C.henryi.final_hic_scaffold_2	2.1e+07	21999999	125
C.henryi.final_hic_scaffold_2	2.2e+07	22999999	85
C.henryi.final_hic_scaffold_2	2.3e+07	23999999	127
C.henryi.final_hic_scaffold_2	2.4e+07	24999999	97
C.henryi.final_hic_scaffold_2	2.5e+07	25999999	84
C.henryi.final_hic_scaffold_2	2.6e+07	26999999	67
C.henryi.final_hic_scaffold_2	2.7e+07	27999999	64
C.henryi.final_hic_scaffold_2	2.8e+07	28999999	102
C.henryi.final_hic_scaffold_2	2.9e+07	29999999	131
C.henryi.final_hic_scaffold_2	3e+07	30999999	65
C.henryi.final_hic_scaffold_2	3.1e+07	31999999	74
C.henryi.final_hic_scaffold_2	3.2e+07	32999999	154
C.henryi.final_hic_scaffold_2	3.3e+07	33999999	159
C.henryi.final_hic_scaffold_2	3.4e+07	34999999	128
C.henryi.final_hic_scaffold_2	3.5e+07	35999999	262
C.henryi.final_hic_scaffold_2	3.6e+07	36999999	245
C.henryi.final_hic_scaffold_2	3.7e+07	37999999	168
C.henryi.final_hic_scaffold_2	3.8e+07	38999999	147
C.henryi.final_hic_scaffold_2	3.9e+07	39999999	90
C.henryi.final_hic_scaffold_2	4e+07	40999999	150
C.henryi.final_hic_scaffold_2	4.1e+07	41999999	221
C.henryi.final_hic_scaffold_2	4.2e+07	42999999	222
C.henryi.final_hic_scaffold_2	4.3e+07	43999999	198
C.henryi.final_hic_scaffold_2	4.4e+07	44999999	229
C.henryi.final_hic_scaffold_2	4.5e+07	45999999	143
C.henryi.final_hic_scaffold_2	4.6e+07	46999999	162
C.henryi.final_hic_scaffold_2	4.7e+07	47999999	163
C.henryi.final_hic_scaffold_2	4.8e+07	48999999	278
C.henryi.final_hic_scaffold_2	4.9e+07	49999999	99
C.henryi.final_hic_scaffold_2	5e+07	50999999	98
C.henryi.final_hic_scaffold_2	5.1e+07	51999999	98
C.henryi.final_hic_scaffold_2	5.2e+07	52999999	239
C.henryi.final_hic_scaffold_2	5.3e+07	53999999	223
C.henryi.final_hic_scaffold_2	5.4e+07	54999999	133
C.henryi.final_hic_scaffold_2	5.5e+07	55999999	242
C.henryi.final_hic_scaffold_2	5.6e+07	56999999	369
C.henryi.final_hic_scaffold_2	5.7e+07	57999999	321
C.henryi.final_hic_scaffold_2	5.8e+07	58999999	149
C.henryi.final_hic_scaffold_12	0	999999	202
C.henryi.final_hic_scaffold_12	1e+06	1999999	81
C.henryi.final_hic_scaffold_12	2e+06	2999999	105
C.henryi.final_hic_scaffold_12	3e+06	3999999	191
C.henryi.final_hic_scaffold_12	4e+06	4999999	230
C.henryi.final_hic_scaffold_12	5e+06	5999999	402
C.henryi.final_hic_scaffold_12	6e+06	6999999	262
C.henryi.final_hic_scaffold_12	7e+06	7999999	268
C.henryi.final_hic_scaffold_12	8e+06	8999999	299
C.henryi.final_hic_scaffold_12	9e+06	9999999	242
C.henryi.final_hic_scaffold_12	1e+07	10999999	235
C.henryi.final_hic_scaffold_12	1.1e+07	11999999	355
C.henryi.final_hic_scaffold_12	1.2e+07	12999999	215
C.henryi.final_hic_scaffold_12	1.3e+07	13999999	251
C.henryi.final_hic_scaffold_12	1.4e+07	14999999	154
C.henryi.final_hic_scaffold_12	1.5e+07	15999999	150
C.henryi.final_hic_scaffold_12	1.6e+07	16999999	196
C.henryi.final_hic_scaffold_12	1.7e+07	17999999	181
C.henryi.final_hic_scaffold_12	1.8e+07	18999999	123
C.henryi.final_hic_scaffold_12	1.9e+07	19999999	196
C.henryi.final_hic_scaffold_12	2e+07	20999999	140
C.henryi.final_hic_scaffold_12	2.1e+07	21999999	166
C.henryi.final_hic_scaffold_12	2.2e+07	22999999	98
C.henryi.final_hic_scaffold_12	2.3e+07	23999999	142
C.henryi.final_hic_scaffold_12	2.4e+07	24999999	196
C.henryi.final_hic_scaffold_12	2.5e+07	25999999	161
C.henryi.final_hic_scaffold_12	2.6e+07	26999999	170
C.henryi.final_hic_scaffold_12	2.7e+07	27999999	117
C.henryi.final_hic_scaffold_12	2.8e+07	28999999	178
C.henryi.final_hic_scaffold_12	2.9e+07	29999999	171
C.henryi.final_hic_scaffold_12	3e+07	30999999	365
C.henryi.final_hic_scaffold_12	3.1e+07	31999999	130
C.henryi.final_hic_scaffold_12	3.2e+07	32999999	122
C.henryi.final_hic_scaffold_12	3.3e+07	33999999	638
C.henryi.final_hic_scaffold_12	3.4e+07	34999999	266
C.henryi.final_hic_scaffold_12	3.5e+07	35999999	183
C.henryi.final_hic_scaffold_12	3.6e+07	36999999	181
C.henryi.final_hic_scaffold_12	3.7e+07	37999999	210
C.henryi.final_hic_scaffold_12	3.8e+07	38999999	361
C.henryi.final_hic_scaffold_12	3.9e+07	39999999	389
C.henryi.final_hic_scaffold_12	4e+07	40999999	268
C.henryi.final_hic_scaffold_12	4.1e+07	41999999	320
C.henryi.final_hic_scaffold_12	4.2e+07	42999999	158
C.henryi.final_hic_scaffold_12	4.3e+07	43999999	330
C.henryi.final_hic_scaffold_12	4.4e+07	44999999	278
C.henryi.final_hic_scaffold_12	4.5e+07	45999999	99
C.henryi.final_hic_scaffold_12	4.6e+07	46999999	81
C.henryi.final_hic_scaffold_12	4.7e+07	47999999	71
C.henryi.final_hic_scaffold_12	4.8e+07	48999999	92
C.henryi.final_hic_scaffold_12	4.9e+07	49999999	130
C.henryi.final_hic_scaffold_12	5e+07	50999999	129
C.henryi.final_hic_scaffold_12	5.1e+07	51999999	249
C.henryi.final_hic_scaffold_12	5.2e+07	52999999	271
C.henryi.final_hic_scaffold_12	5.3e+07	53999999	84
C.henryi.final_hic_scaffold_12	5.4e+07	54999999	165
C.henryi.final_hic_scaffold_12	5.5e+07	55999999	199
C.henryi.final_hic_scaffold_12	5.6e+07	56999999	110
C.henryi.final_hic_scaffold_12	5.7e+07	57999999	137
C.henryi.final_hic_scaffold_12	5.8e+07	58999999	235
C.henryi.final_hic_scaffold_12	5.9e+07	59999999	180
C.henryi.final_hic_scaffold_12	6e+07	60999999	154
C.henryi.final_hic_scaffold_12	6.1e+07	61999999	288
C.henryi.final_hic_scaffold_12	6.2e+07	62999999	259
C.henryi.final_hic_scaffold_12	6.3e+07	63999999	197
C.henryi.final_hic_scaffold_12	6.4e+07	64999999	345
C.henryi.final_hic_scaffold_12	6.5e+07	65999999	431
C.henryi.final_hic_scaffold_12	6.6e+07	66999999	406
C.henryi.final_hic_scaffold_12	6.7e+07	67999999	193
C.henryi.final_hic_scaffold_12	6.8e+07	68999999	434
C.henryi.final_hic_scaffold_12	6.9e+07	69999999	97
C.henryi.final_hic_scaffold_12	7e+07	70999999	145
C.henryi.final_hic_scaffold_12	7.1e+07	71999999	349
C.henryi.final_hic_scaffold_12	7.2e+07	72999999	263
C.henryi.final_hic_scaffold_12	7.3e+07	73999999	280
C.henryi.final_hic_scaffold_12	7.4e+07	74999999	235
C.henryi.final_hic_scaffold_12	7.5e+07	75999999	281
C.henryi.final_hic_scaffold_12	7.6e+07	76999999	128
C.henryi.final_hic_scaffold_12	7.7e+07	77999999	337
C.henryi.final_hic_scaffold_12	7.8e+07	78999999	132
C.henryi.final_hic_scaffold_12	7.9e+07	79999999	128
C.henryi.final_hic_scaffold_12	8e+07	80999999	187
C.henryi.final_hic_scaffold_12	8.1e+07	81999999	300
C.henryi.final_hic_scaffold_12	8.2e+07	82999999	266
C.henryi.final_hic_scaffold_12	8.3e+07	83999999	9
C.henryi.final_hic_scaffold_11	0	999999	153
C.henryi.final_hic_scaffold_11	1e+06	1999999	355
C.henryi.final_hic_scaffold_11	2e+06	2999999	229
C.henryi.final_hic_scaffold_11	3e+06	3999999	207
C.henryi.final_hic_scaffold_11	4e+06	4999999	296
C.henryi.final_hic_scaffold_11	5e+06	5999999	251
C.henryi.final_hic_scaffold_11	6e+06	6999999	225
C.henryi.final_hic_scaffold_11	7e+06	7999999	252
C.henryi.final_hic_scaffold_11	8e+06	8999999	323
C.henryi.final_hic_scaffold_11	9e+06	9999999	234
C.henryi.final_hic_scaffold_11	1e+07	10999999	211
C.henryi.final_hic_scaffold_11	1.1e+07	11999999	402
C.henryi.final_hic_scaffold_11	1.2e+07	12999999	320
C.henryi.final_hic_scaffold_11	1.3e+07	13999999	214
C.henryi.final_hic_scaffold_11	1.4e+07	14999999	264
C.henryi.final_hic_scaffold_11	1.5e+07	15999999	235
C.henryi.final_hic_scaffold_11	1.6e+07	16999999	362
C.henryi.final_hic_scaffold_11	1.7e+07	17999999	217
C.henryi.final_hic_scaffold_11	1.8e+07	18999999	195
C.henryi.final_hic_scaffold_11	1.9e+07	19999999	291
C.henryi.final_hic_scaffold_11	2e+07	20999999	382
C.henryi.final_hic_scaffold_11	2.1e+07	21999999	283
C.henryi.final_hic_scaffold_11	2.2e+07	22999999	142
C.henryi.final_hic_scaffold_11	2.3e+07	23999999	165
C.henryi.final_hic_scaffold_11	2.4e+07	24999999	165
C.henryi.final_hic_scaffold_11	2.5e+07	25999999	130
C.henryi.final_hic_scaffold_11	2.6e+07	26999999	176
C.henryi.final_hic_scaffold_11	2.7e+07	27999999	334
C.henryi.final_hic_scaffold_11	2.8e+07	28999999	413
C.henryi.final_hic_scaffold_11	2.9e+07	29999999	140
C.henryi.final_hic_scaffold_11	3e+07	30999999	366
C.henryi.final_hic_scaffold_11	3.1e+07	31999999	236
C.henryi.final_hic_scaffold_11	3.2e+07	32999999	122
C.henryi.final_hic_scaffold_11	3.3e+07	33999999	372
C.henryi.final_hic_scaffold_11	3.4e+07	34999999	206
C.henryi.final_hic_scaffold_11	3.5e+07	35999999	160
C.henryi.final_hic_scaffold_11	3.6e+07	36999999	245
C.henryi.final_hic_scaffold_11	3.7e+07	37999999	164
C.henryi.final_hic_scaffold_11	3.8e+07	38999999	278
C.henryi.final_hic_scaffold_11	3.9e+07	39999999	103
C.henryi.final_hic_scaffold_11	4e+07	40999999	282
C.henryi.final_hic_scaffold_11	4.1e+07	41999999	176
C.henryi.final_hic_scaffold_11	4.2e+07	42999999	176
C.henryi.final_hic_scaffold_11	4.3e+07	43999999	259
C.henryi.final_hic_scaffold_11	4.4e+07	44999999	112
C.henryi.final_hic_scaffold_11	4.5e+07	45999999	166
C.henryi.final_hic_scaffold_11	4.6e+07	46999999	252
C.henryi.final_hic_scaffold_11	4.7e+07	47999999	197
C.henryi.final_hic_scaffold_11	4.8e+07	48999999	299
C.henryi.final_hic_scaffold_11	4.9e+07	49999999	319
C.henryi.final_hic_scaffold_11	5e+07	50999999	66
C.henryi.final_hic_scaffold_11	5.1e+07	51999999	310
C.henryi.final_hic_scaffold_11	5.2e+07	52999999	180
C.henryi.final_hic_scaffold_11	5.3e+07	53999999	201
C.henryi.final_hic_scaffold_11	5.4e+07	54999999	337
C.henryi.final_hic_scaffold_11	5.5e+07	55999999	339
C.henryi.final_hic_scaffold_11	5.6e+07	56999999	282
C.henryi.final_hic_scaffold_11	5.7e+07	57999999	464
C.henryi.final_hic_scaffold_11	5.8e+07	58999999	269
C.henryi.final_hic_scaffold_11	5.9e+07	59999999	197
C.henryi.final_hic_scaffold_11	6e+07	60999999	102
C.henryi.final_hic_scaffold_11	6.1e+07	61999999	114
C.henryi.final_hic_scaffold_11	6.2e+07	62999999	125
C.henryi.final_hic_scaffold_10	0	999999	326
C.henryi.final_hic_scaffold_10	1e+06	1999999	291
C.henryi.final_hic_scaffold_10	2e+06	2999999	127
C.henryi.final_hic_scaffold_10	3e+06	3999999	213
C.henryi.final_hic_scaffold_10	4e+06	4999999	170
C.henryi.final_hic_scaffold_10	5e+06	5999999	269
C.henryi.final_hic_scaffold_10	6e+06	6999999	203
C.henryi.final_hic_scaffold_10	7e+06	7999999	291
C.henryi.final_hic_scaffold_10	8e+06	8999999	237
C.henryi.final_hic_scaffold_10	9e+06	9999999	219
C.henryi.final_hic_scaffold_10	1e+07	10999999	272
C.henryi.final_hic_scaffold_10	1.1e+07	11999999	229
C.henryi.final_hic_scaffold_10	1.2e+07	12999999	201
C.henryi.final_hic_scaffold_10	1.3e+07	13999999	189
C.henryi.final_hic_scaffold_10	1.4e+07	14999999	136
C.henryi.final_hic_scaffold_10	1.5e+07	15999999	151
C.henryi.final_hic_scaffold_10	1.6e+07	16999999	195
C.henryi.final_hic_scaffold_10	1.7e+07	17999999	143
C.henryi.final_hic_scaffold_10	1.8e+07	18999999	282
C.henryi.final_hic_scaffold_10	1.9e+07	19999999	147
C.henryi.final_hic_scaffold_10	2e+07	20999999	254
C.henryi.final_hic_scaffold_10	2.1e+07	21999999	107
C.henryi.final_hic_scaffold_10	2.2e+07	22999999	241
C.henryi.final_hic_scaffold_10	2.3e+07	23999999	178
C.henryi.final_hic_scaffold_10	2.4e+07	24999999	92
C.henryi.final_hic_scaffold_10	2.5e+07	25999999	110
C.henryi.final_hic_scaffold_10	2.6e+07	26999999	186
C.henryi.final_hic_scaffold_10	2.7e+07	27999999	107
C.henryi.final_hic_scaffold_10	2.8e+07	28999999	89
C.henryi.final_hic_scaffold_10	2.9e+07	29999999	73
C.henryi.final_hic_scaffold_10	3e+07	30999999	91
C.henryi.final_hic_scaffold_10	3.1e+07	31999999	87
C.henryi.final_hic_scaffold_10	3.2e+07	32999999	149
C.henryi.final_hic_scaffold_10	3.3e+07	33999999	122
C.henryi.final_hic_scaffold_10	3.4e+07	34999999	186
C.henryi.final_hic_scaffold_10	3.5e+07	35999999	256
C.henryi.final_hic_scaffold_10	3.6e+07	36999999	154
C.henryi.final_hic_scaffold_10	3.7e+07	37999999	156
C.henryi.final_hic_scaffold_10	3.8e+07	38999999	274
C.henryi.final_hic_scaffold_10	3.9e+07	39999999	181
C.henryi.final_hic_scaffold_10	4e+07	40999999	157
C.henryi.final_hic_scaffold_10	4.1e+07	41999999	162
C.henryi.final_hic_scaffold_10	4.2e+07	42999999	101
C.henryi.final_hic_scaffold_10	4.3e+07	43999999	138
C.henryi.final_hic_scaffold_10	4.4e+07	44999999	158
C.henryi.final_hic_scaffold_10	4.5e+07	45999999	162
C.henryi.final_hic_scaffold_10	4.6e+07	46999999	221
C.henryi.final_hic_scaffold_10	4.7e+07	47999999	210
C.henryi.final_hic_scaffold_10	4.8e+07	48999999	141
C.henryi.final_hic_scaffold_10	4.9e+07	49999999	178
C.henryi.final_hic_scaffold_10	5e+07	50999999	210
C.henryi.final_hic_scaffold_1	0	999999	3
C.henryi.final_hic_scaffold_1	1e+06	1999999	1
C.henryi.final_hic_scaffold_1	2e+06	2999999	2
C.henryi.final_hic_scaffold_1	3e+06	3999999	20
C.henryi.final_hic_scaffold_1	4e+06	4999999	136
C.henryi.final_hic_scaffold_1	5e+06	5999999	114
C.henryi.final_hic_scaffold_1	6e+06	6999999	201
C.henryi.final_hic_scaffold_1	7e+06	7999999	93
C.henryi.final_hic_scaffold_1	8e+06	8999999	153
C.henryi.final_hic_scaffold_1	9e+06	9999999	135
C.henryi.final_hic_scaffold_1	1e+07	10999999	123
C.henryi.final_hic_scaffold_1	1.1e+07	11999999	164
C.henryi.final_hic_scaffold_1	1.2e+07	12999999	133
C.henryi.final_hic_scaffold_1	1.3e+07	13999999	153
C.henryi.final_hic_scaffold_1	1.4e+07	14999999	132
C.henryi.final_hic_scaffold_1	1.5e+07	15999999	105
C.henryi.final_hic_scaffold_1	1.6e+07	16999999	186
C.henryi.final_hic_scaffold_1	1.7e+07	17999999	243
C.henryi.final_hic_scaffold_1	1.8e+07	18999999	256
C.henryi.final_hic_scaffold_1	1.9e+07	19999999	231
C.henryi.final_hic_scaffold_1	2e+07	20999999	165
C.henryi.final_hic_scaffold_1	2.1e+07	21999999	192
C.henryi.final_hic_scaffold_1	2.2e+07	22999999	136
C.henryi.final_hic_scaffold_1	2.3e+07	23999999	68
C.henryi.final_hic_scaffold_1	2.4e+07	24999999	97
C.henryi.final_hic_scaffold_1	2.5e+07	25999999	120
C.henryi.final_hic_scaffold_1	2.6e+07	26999999	98
C.henryi.final_hic_scaffold_1	2.7e+07	27999999	155
C.henryi.final_hic_scaffold_1	2.8e+07	28999999	77
C.henryi.final_hic_scaffold_1	2.9e+07	29999999	89
C.henryi.final_hic_scaffold_1	3e+07	30999999	36
C.henryi.final_hic_scaffold_1	3.1e+07	31999999	121
C.henryi.final_hic_scaffold_1	3.2e+07	32999999	97
C.henryi.final_hic_scaffold_1	3.3e+07	33999999	108
C.henryi.final_hic_scaffold_1	3.4e+07	34999999	157
C.henryi.final_hic_scaffold_1	3.5e+07	35999999	188
C.henryi.final_hic_scaffold_1	3.6e+07	36999999	146
C.henryi.final_hic_scaffold_1	3.7e+07	37999999	204
C.henryi.final_hic_scaffold_1	3.8e+07	38999999	180
C.henryi.final_hic_scaffold_1	3.9e+07	39999999	89
C.henryi.final_hic_scaffold_1	4e+07	40999999	256
C.henryi.final_hic_scaffold_1	4.1e+07	41999999	267
C.henryi.final_hic_scaffold_1	4.2e+07	42999999	219
C.henryi.final_hic_scaffold_1	4.3e+07	43999999	189
C.henryi.final_hic_scaffold_1	4.4e+07	44999999	245
C.henryi.final_hic_scaffold_1	4.5e+07	45999999	164
C.henryi.final_hic_scaffold_1	4.6e+07	46999999	108
C.henryi.final_hic_scaffold_1	4.7e+07	47999999	162
C.henryi.final_hic_scaffold_1	4.8e+07	48999999	249
C.henryi.final_hic_scaffold_1	4.9e+07	49999999	194
C.henryi.final_hic_scaffold_1	5e+07	50999999	177
C.henryi.final_hic_scaffold_1	5.1e+07	51999999	384
C.henryi.final_hic_scaffold_1	5.2e+07	52999999	287
C.henryi.final_hic_scaffold_1	5.3e+07	53999999	262
C.henryi.final_hic_scaffold_1	5.4e+07	54999999	278
C.henryi.final_hic_scaffold_1	5.5e+07	55999999	177
C.henryi.final_hic_scaffold_1	5.6e+07	56999999	2
