# Supplementary material for: Genetic Variation in the Main Cultivar Collection of Castanea henryi Revealed by Genome Resequencing
Source: Curr Issues Mol Biol. 2026 Feb 3;48(2):173. doi: 10.3390/cimb48020173 (PMC12940070; doi:10.3390/cimb48020173)
Supplement: Supplementary file 1 [file cimb-48-00173-s001.zip › File S9 Arabidopsis_gene_ids_clean.txt]

AT1G01540
AT1G01630
AT1G01960
AT1G01970
AT1G02460
AT1G02810
AT1G03070
AT1G03130
AT1G03160
AT1G03170
AT1G03670
AT1G04080
AT1G04480
AT1G04520
AT1G04750
AT1G04760
AT1G04945
AT1G05010
AT1G05200
AT1G05570
AT1G05600
AT1G06060
AT1G06640
AT1G06840
AT1G06970
AT1G07350
AT1G07360
AT1G07380
AT1G07470
AT1G07540
AT1G07750
AT1G08070
AT1G08700
AT1G08710
AT1G08810
AT1G09200
AT1G09220
AT1G09330
AT1G09580
AT1G09780
AT1G10650
AT1G10900
AT1G10940
AT1G10950
AT1G11290
AT1G11300
AT1G11330
AT1G11340
AT1G11350
AT1G11410
AT1G11620
AT1G11750
AT1G11860
AT1G11915
AT1G12010
AT1G12150
AT1G12770
AT1G13060
AT1G13195
AT1G13250
AT1G13360
AT1G13890
AT1G14370
AT1G14500
AT1G15030
AT1G15120
AT1G15130
AT1G15230
AT1G15380
AT1G15390
AT1G15670
AT1G15730
AT1G15750
AT1G16000
AT1G16445
AT1G16770
AT1G16870
AT1G17060
AT1G17150
AT1G17550
AT1G17720
AT1G17840
AT1G17950
AT1G18335
AT1G18340
AT1G18370
AT1G18540
AT1G18835
AT1G18840
AT1G18910
AT1G19190
AT1G19260
AT1G19270
AT1G19290
AT1G19360
AT1G19390
AT1G19720
AT1G19860
AT1G19870
AT1G19970
AT1G20020
AT1G20200
AT1G20230
AT1G20270
AT1G20760
AT1G21870
AT1G21880
AT1G21910
AT1G21980
AT1G22100
AT1G22410
AT1G22500
AT1G22540
AT1G22550
AT1G22570
AT1G22640
AT1G22650
AT1G22940
AT1G23870
AT1G24240
AT1G24300
AT1G24480
AT1G24620
AT1G25280
AT1G26130
AT1G26440
AT1G26540
AT1G26610
AT1G27050
AT1G27310
AT1G27970
AT1G28280
AT1G28680
AT1G28710
AT1G29330
AT1G29400
AT1G29660
AT1G29670
AT1G30260
AT1G30400
AT1G30410
AT1G30480
AT1G30670
AT1G30755
AT1G30820
AT1G30845
AT1G31010
AT1G31230
AT1G31690
AT1G31710
AT1G31760
AT1G31770
AT1G32370
AT1G32380
AT1G32490
AT1G34070
AT1G34300
AT1G34320
AT1G35515
AT1G35670
AT1G35710
AT1G35780
AT1G35830
AT1G35910
AT1G36160
AT1G36180
AT1G38065
AT1G38131
AT1G42540
AT1G43730
AT1G43760
AT1G43850
AT1G44820
AT1G45130
AT1G45474
AT1G47250
AT1G47480
AT1G47490
AT1G47510
AT1G47670
AT1G47740
AT1G47830
AT1G47980
AT1G48120
AT1G48200
AT1G48230
AT1G48440
AT1G48450
AT1G48490
AT1G48570
AT1G48720
AT1G49290
AT1G49300
AT1G49320
AT1G49330
AT1G49340
AT1G49570
AT1G49650
AT1G49660
AT1G49920
AT1G49960
AT1G51690
AT1G51760
AT1G52220
AT1G52280
AT1G52290
AT1G52520
AT1G52565
AT1G52580
AT1G53050
AT1G53090
AT1G53140
AT1G53230
AT1G53500
AT1G53570
AT1G54050
AT1G55020
AT1G55120
AT1G56220
AT1G56710
AT1G57610
AT1G57820
AT1G58230
AT1G59218
AT1G59950
AT1G59960
AT1G59970
AT1G60140
AT1G60220
AT1G60420
AT1G60460
AT1G60690
AT1G60710
AT1G60890
AT1G60940
AT1G60950
AT1G61000
AT1G61240
AT1G61770
AT1G62020
AT1G62330
AT1G62350
AT1G62740
AT1G63130
AT1G63180
AT1G63360
AT1G63440
AT1G63700
AT1G63770
AT1G64080
AT1G64110
AT1G64230
AT1G64253
AT1G64255
AT1G64260
AT1G64830
AT1G64870
AT1G65570
AT1G65650
AT1G65960
AT1G66960
AT1G67520
AT1G67680
AT1G67740
AT1G67750
AT1G68070
AT1G68140
AT1G68310
AT1G69160
AT1G69170
AT1G69550
AT1G69870
AT1G69940
AT1G70210
AT1G70370
AT1G70480
AT1G70780
AT1G70890
AT1G72090
AT1G72170
AT1G72230
AT1G72540
AT1G72680
AT1G73370
AT1G73680
AT1G73940
AT1G74070
AT1G74270
AT1G74450
AT1G74520
AT1G74640
AT1G74670
AT1G74680
AT1G74690
AT1G74770
AT1G75020
AT1G75030
AT1G75110
AT1G75210
AT1G75460
AT1G75590
AT1G75620
AT1G75640
AT1G75660
AT1G75670
AT1G75710
AT1G75760
AT1G75810
AT1G75990
AT1G76390
AT1G76490
AT1G76800
AT1G76900
AT1G77140
AT1G77610
AT1G77700
AT1G78130
AT1G78150
AT1G78160
AT1G78280
AT1G78290
AT1G78500
AT1G78570
AT1G78690
AT1G78950
AT1G78955
AT1G78960
AT1G78970
AT1G79450
AT1G79740
AT1G79830
AT1G79850
AT1G79900
AT1G79920
AT1G79930
AT1G79950
AT1G80140
AT1G80160
AT1G80310
AT1G80440
AT1G80480
AT1G80490
AT1G80950
AT1G80980
AT2G01050
AT2G02000
AT2G02010
AT2G02220
AT2G02230
AT2G02350
AT2G02360
AT2G02800
AT2G02850
AT2G03510
AT2G03530
AT2G03550
AT2G03590
AT2G03630
AT2G05920
AT2G05940
AT2G13620
AT2G14880
AT2G15790
AT2G15910
AT2G16230
AT2G16920
AT2G17120
AT2G17480
AT2G17705
AT2G17710
AT2G17760
AT2G17880
AT2G17920
AT2G18050
AT2G18290
AT2G18500
AT2G18850
AT2G19090
AT2G19110
AT2G19130
AT2G19385
AT2G19530
AT2G19540
AT2G19680
AT2G19690
AT2G19710
AT2G20710
AT2G21170
AT2G21190
AT2G21390
AT2G21430
AT2G21590
AT2G21990
AT2G22230
AT2G22300
AT2G24640
AT2G25280
AT2G25290
AT2G25580
AT2G25600
AT2G25660
AT2G25680
AT2G25710
AT2G25730
AT2G26080
AT2G26230
AT2G26540
AT2G26690
AT2G27170
AT2G27300
AT2G27590
AT2G28050
AT2G28190
AT2G28200
AT2G28270
AT2G28430
AT2G28520
AT2G28630
AT2G29090
AT2G29120
AT2G29410
AT2G29525
AT2G29540
AT2G29550
AT2G29560
AT2G29580
AT2G29590
AT2G29890
AT2G29900
AT2G31020
AT2G31430
AT2G31750
AT2G31820
AT2G31960
AT2G32120
AT2G32240
AT2G32390
AT2G33030
AT2G33100
AT2G33160
AT2G33580
AT2G33585
AT2G33720
AT2G33730
AT2G33760
AT2G33775
AT2G34500
AT2G34670
AT2G34930
AT2G35390
AT2G35605
AT2G35820
AT2G35840
AT2G35990
AT2G36160
AT2G36710
AT2G37010
AT2G37210
AT2G37280
AT2G37530
AT2G37600
AT2G37870
AT2G37940
AT2G37960
AT2G38610
AT2G38660
AT2G38670
AT2G38730
AT2G40340
AT2G40950
AT2G41480
AT2G42350
AT2G42360
AT2G42700
AT2G42710
AT2G43120
AT2G44410
AT2G44530
AT2G44610
AT2G44870
AT2G45180
AT2G45190
AT2G45200
AT2G45220
AT2G45420
AT2G45970
AT2G46090
AT2G46100
AT2G46915
AT2G47020
AT2G47060
AT2G47140
AT2G47190
AT2G47210
AT2G47220
AT2G47240
AT2G47500
AT2G47550
AT2G47570
AT2G47600
AT2G47610
AT2G47650
AT2G47680
AT2G47810
AT2G48020
AT3G01410
AT3G01420
AT3G01460
AT3G01490
AT3G01550
AT3G01690
AT3G02000
AT3G02010
AT3G02870
AT3G03210
AT3G03305
AT3G03310
AT3G03710
AT3G03780
AT3G04780
AT3G04910
AT3G05560
AT3G05590
AT3G05850
AT3G05870
AT3G06010
AT3G06240
AT3G07040
AT3G07320
AT3G07630
AT3G07830
AT3G07840
AT3G07910
AT3G08590
AT3G08600
AT3G08620
AT3G08640
AT3G08650
AT3G08920
AT3G08930
AT3G09510
AT3G10490
AT3G10530
AT3G10630
AT3G10850
AT3G11170
AT3G11320
AT3G11340
AT3G11600
AT3G11690
AT3G11800
AT3G12670
AT3G13750
AT3G13790
AT3G13860
AT3G13880
AT3G14067
AT3G14100
AT3G14470
AT3G14640
AT3G15354
AT3G16030
AT3G16340
AT3G16520
AT3G17430
AT3G17730
AT3G17850
AT3G18110
AT3G18570
AT3G18580
AT3G18670
AT3G18800
AT3G18820
AT3G18840
AT3G19130
AT3G19240
AT3G19270
AT3G19540
AT3G19780
AT3G19860
AT3G20250
AT3G20270
AT3G20460
AT3G20490
AT3G20970
AT3G21160
AT3G21390
AT3G22110
AT3G22150
AT3G22320
AT3G22400
AT3G22450
AT3G22460
AT3G22470
AT3G22480
AT3G22500
AT3G22600
AT3G22620
AT3G22960
AT3G22970
AT3G22990
AT3G23330
AT3G23800
AT3G23880
AT3G23920
AT3G24010
AT3G24030
AT3G24040
AT3G24255
AT3G24350
AT3G24480
AT3G24540
AT3G24550
AT3G24740
AT3G25270
AT3G25290
AT3G25530
AT3G25690
AT3G25980
AT3G26180
AT3G26320
AT3G26420
AT3G26720
AT3G26730
AT3G26780
AT3G26782
AT3G26960
AT3G26980
AT3G27230
AT3G27890
AT3G28690
AT3G29360
AT3G31430
AT3G43230
AT3G43590
AT3G43660
AT3G44340
AT3G45200
AT3G45320
AT3G45620
AT3G45980
AT3G46530
AT3G46840
AT3G46850
AT3G46870
AT3G47580
AT3G47680
AT3G47740
AT3G47780
AT3G48160
AT3G48460
AT3G48660
AT3G48700
AT3G48870
AT3G49010
AT3G49055
AT3G49142
AT3G49200
AT3G49750
AT3G50140
AT3G50150
AT3G50500
AT3G50520
AT3G50530
AT3G50940
AT3G51150
AT3G51550
AT3G51680
AT3G51850
AT3G52360
AT3G52370
AT3G52580
AT3G52860
AT3G53010
AT3G53260
AT3G53480
AT3G53810
AT3G53920
AT3G54030
AT3G54060
AT3G54065
AT3G54070
AT3G54110
AT3G54260
AT3G54340
AT3G54700
AT3G54820
AT3G55400
AT3G55550
AT3G55700
AT3G55960
AT3G55970
AT3G56200
AT3G56640
AT3G56850
AT3G56860
AT3G56970
AT3G57430
AT3G57560
AT3G57640
AT3G57790
AT3G57930
AT3G58690
AT3G58790
AT3G59070
AT3G59140
AT3G59850
AT3G60130
AT3G60670
AT3G60680
AT3G60740
AT3G60860
AT3G61415
AT3G62200
AT3G62300
AT3G62370
AT3G62810
AT3G62820
AT3G62830
AT3G62870
AT3G62890
AT3G62940
AT3G63310
AT3G66654
AT4G00170
AT4G00220
AT4G00710
AT4G00970
AT4G01310
AT4G01320
AT4G01935
AT4G01995
AT4G02010
AT4G02110
AT4G02330
AT4G02405
AT4G02725
AT4G02760
AT4G02780
AT4G02800
AT4G03230
AT4G03250
AT4G03270
AT4G03460
AT4G03500
AT4G03965
AT4G04470
AT4G05150
AT4G05200
AT4G08180
AT4G08310
AT4G08850
AT4G08950
AT4G08960
AT4G08980
AT4G09510
AT4G09570
AT4G09740
AT4G10720
AT4G11400
AT4G11470
AT4G11530
AT4G11630
AT4G11670
AT4G11680
AT4G12460
AT4G13010
AT4G13220
AT4G13420
AT4G13540
AT4G13550
AT4G13590
AT4G13670
AT4G14030
AT4G14040
AT4G14050
AT4G14750
AT4G14770
AT4G14805
AT4G14830
AT4G14940
AT4G15000
AT4G15215
AT4G15417
AT4G15890
AT4G16100
AT4G16490
AT4G16580
AT4G16630
AT4G16640
AT4G16660
AT4G16710
AT4G17010
AT4G17090
AT4G17260
AT4G17270
AT4G17550
AT4G17565
AT4G18100
AT4G18140
AT4G18270
AT4G18450
AT4G18670
AT4G18970
AT4G19006
AT4G19020
AT4G19190
AT4G19230
AT4G19710
AT4G20010
AT4G20320
AT4G20520
AT4G20740
AT4G20850
AT4G20970
AT4G21200
AT4G21390
AT4G21660
AT4G22030
AT4G22320
AT4G22530
AT4G22810
AT4G23160
AT4G23180
AT4G23230
AT4G23250
AT4G23260
AT4G23560
AT4G23640
AT4G24140
AT4G24170
AT4G24175
AT4G24220
AT4G24250
AT4G24470
AT4G24805
AT4G24970
AT4G25000
AT4G25080
AT4G25270
AT4G25880
AT4G26090
AT4G26150
AT4G26220
AT4G26790
AT4G27190
AT4G27280
AT4G27360
AT4G28010
AT4G28200
AT4G28260
AT4G29090
AT4G29410
AT4G29420
AT4G29810
AT4G29820
AT4G29860
AT4G30110
AT4G30130
AT4G30160
AT4G30170
AT4G31160
AT4G31810
AT4G31820
AT4G31830
AT4G31940
AT4G31950
AT4G32060
AT4G32300
AT4G32440
AT4G32610
AT4G32640
AT4G32650
AT4G33010
AT4G33400
AT4G33450
AT4G33500
AT4G33625
AT4G33950
AT4G34050
AT4G34100
AT4G34139
AT4G34140
AT4G34230
AT4G34290
AT4G34412
AT4G34460
AT4G34480
AT4G34860
AT4G34940
AT4G34980
AT4G35150
AT4G35530
AT4G35880
AT4G36040
AT4G36090
AT4G36360
AT4G36710
AT4G36750
AT4G36830
AT4G37260
AT4G37300
AT4G37520
AT4G37530
AT4G37550
AT4G37560
AT4G37630
AT4G38040
AT4G38062
AT4G38260
AT4G38380
AT4G38540
AT4G38560
AT4G38790
AT4G39010
AT4G39090
AT4G39860
AT4G39980
AT5G01110
AT5G01460
AT5G01740
AT5G01950
AT5G02890
AT5G03415
AT5G04290
AT5G04490
AT5G04690
AT5G04700
AT5G04730
AT5G04820
AT5G04830
AT5G05320
AT5G05340
AT5G05570
AT5G05580
AT5G05600
AT5G05820
AT5G06300
AT5G06390
AT5G06970
AT5G07010
AT5G07250
AT5G07420
AT5G07900
AT5G08020
AT5G08370
AT5G08380
AT5G08391
AT5G08400
AT5G09220
AT5G09890
AT5G10100
AT5G10160
AT5G10830
AT5G11130
AT5G11170
AT5G11200
AT5G11240
AT5G11770
AT5G11850
AT5G12170
AT5G12180
AT5G12300
AT5G12330
AT5G12350
AT5G12360
AT5G12890
AT5G13000
AT5G13130
AT5G13140
AT5G13210
AT5G13640
AT5G13770
AT5G13960
AT5G13980
AT5G13990
AT5G14040
AT5G15080
AT5G15170
AT5G15750
AT5G17330
AT5G17540
AT5G17680
AT5G17900
AT5G17920
AT5G18070
AT5G18460
AT5G18475
AT5G18570
AT5G18636
AT5G19280
AT5G19300
AT5G19360
AT5G19370
AT5G19380
AT5G19420
AT5G19430
AT5G19660
AT5G19730
AT5G20030
AT5G20510
AT5G20520
AT5G20930
AT5G20980
AT5G20990
AT5G21080
AT5G21170
AT5G22000
AT5G22250
AT5G22280
AT5G22290
AT5G22355
AT5G22450
AT5G22540
AT5G22890
AT5G23070
AT5G23710
AT5G23860
AT5G23870
AT5G24080
AT5G24710
AT5G24900
AT5G24910
AT5G25080
AT5G25150
AT5G25310
AT5G25480
AT5G25610
AT5G25800
AT5G26210
AT5G27110
AT5G27830
AT5G27870
AT5G28020
AT5G29560
AT5G33320
AT5G35460
AT5G35550
AT5G35735
AT5G36110
AT5G36120
AT5G36140
AT5G36930
AT5G37180
AT5G39580
AT5G39600
AT5G39840
AT5G39960
AT5G40190
AT5G40740
AT5G41020
AT5G41050
AT5G41220
AT5G41330
AT5G41350
AT5G41580
AT5G41610
AT5G41700
AT5G41770
AT5G41840
AT5G42180
AT5G42200
AT5G42250
AT5G42490
AT5G42520
AT5G42540
AT5G42720
AT5G42760
AT5G42800
AT5G42810
AT5G42890
AT5G42905
AT5G42960
AT5G43350
AT5G43360
AT5G43740
AT5G43820
AT5G43960
AT5G44000
AT5G45360
AT5G45470
AT5G45580
AT5G45670
AT5G45910
AT5G45930
AT5G45950
AT5G46060
AT5G46420
AT5G47010
AT5G47520
AT5G47530
AT5G47540
AT5G47550
AT5G47610
AT5G47740
AT5G48030
AT5G48380
AT5G48450
AT5G48660
AT5G48910
AT5G48940
AT5G48970
AT5G49570
AT5G49610
AT5G49620
AT5G49700
AT5G50000
AT5G50120
AT5G50130
AT5G50380
AT5G50780
AT5G50920
AT5G51020
AT5G51030
AT5G51040
AT5G51080
AT5G51160
AT5G52430
AT5G52882
AT5G52950
AT5G53110
AT5G53140
AT5G53150
AT5G53220
AT5G53280
AT5G53300
AT5G53330
AT5G53530
AT5G53860
AT5G54160
AT5G54620
AT5G55060
AT5G55300
AT5G55310
AT5G55380
AT5G55490
AT5G55730
AT5G56090
AT5G56730
AT5G56740
AT5G56860
AT5G57320
AT5G58240
AT5G58830
AT5G59010
AT5G59140
AT5G59240
AT5G59600
AT5G59910
AT5G59950
AT5G60150
AT5G60335
AT5G60340
AT5G60370
AT5G60620
AT5G60750
AT5G61210
AT5G61640
AT5G61680
AT5G61700
AT5G61830
AT5G61850
AT5G61865
AT5G61880
AT5G62200
AT5G62310
AT5G62440
AT5G62470
AT5G62480
AT5G62720
AT5G62890
AT5G63160
AT5G64220
AT5G64260
AT5G64270
AT5G64670
AT5G64920
AT5G65200
AT5G65220
AT5G65550
AT5G66060
AT5G66090
AT5G66190
AT5G66310
AT5G66420
AT5G66470
AT5G66630
AT5G66730
AT5G66850
AT5G67150
AT5G67320
AT5G67385
AT5G67400
AT5G67470
ATCG00830
ATCG00840
ATCG00860
ATCG00900
ATMG00110
ATMG00310
ATMG00750
ATMG00810
ATMG00860
ATMG01250
ATMG01410
